# Supplementary material for: Application of machine learning in predicting aggressive behaviors from hospitalized patients with schizophrenia
Source: Front Psychiatry. 2023 Mar 20;14:1016586. doi: 10.3389/fpsyt.2023.1016586 (PMC10067917; doi:10.3389/fpsyt.2023.1016586)
Supplement: Supplementary file 1 [file Table_1.XLS]

## Sheet: All
ID	aggressive behaviors 1=YES 2=NO	1.The basic information								2.Disease information						3.Management method	4.scales
		Gender 1=Male 2=Female	Age	Education level 1=Primary school 2=Junior middle school 3=High school / Secondary Technical school 4=Junior college 5=Bachelor's degree and above	Marital status 1=Unmarried 2=Married 3=Divorced 4=Widowed	Occupation 1=Student 2=Farmer 3=Laborer 4=Cadre 5=Other	Monthly family income 1=<5000RMB 2=5000-10000RMB 3=>10000 RMB	Residence 1=Urban 2=Rural	Caregivers 1=Parents 2=Spouse 3=Siblings 4=Other	Duration of disease 1=<2years 2=2-10years 3=>10<20years 4=>20years	Times of hospitalizations 1=1time 2=2-3times 3=4 times or more	Medication adherence 1=Poor 2=Medium 3=Medium	Frequency of subsequent visits 1=1time in 4~5 months 2=1 time in 2~3 months 3=1 time in 1 month	Family history of schizophrenia 1=No 2=Yes	History of previous attacks 1=No 2=Yes	Management method during hospitalization 1=Closed 2=Open	ITAQ	APGAR	SSRS	FBS
1	1	2	38	4	2	1	2	2	3	4	3	2	2	2	2	1	7	5	25	23
2	1	2	36	4	2	3	2	2	1	2	2	3	2	2	2	1	7	4	27	28
3	1	2	47	3	1	3	3	2	1	4	3	2	1	2	2	1	8	5	22	24
4	1	1	35	3	1	3	1	2	2	4	3	2	2	2	2	1	8	6	26	27
5	1	1	34	4	1	1	1	2	2	2	3	2	1	2	2	1	8	6	26	25
6	1	1	37	3	2	1	2	1	1	2	2	2	1	1	2	1	8	8	25	24
7	1	1	32	3	2	3	2	1	1	1	2	1	1	2	2	1	8	7	26	22
8	1	1	42	5	2	2	1	1	1	3	2	2	2	2	1	2	8	7	26	23
9	1	1	50	4	2	2	1	1	1	3	2	2	2	2	2	1	8	6	27	20
10	1	1	43	2	2	3	2	1	2	2	3	3	3	2	2	1	5	6	26	26
11	1	1	40	2	1	3	1	2	2	4	3	2	2	2	2	2	6	6	24	21
12	1	1	15	3	1	4	3	2	4	1	2	1	1	2	2	1	6	6	23	25
13	1	1	23	3	2	4	3	2	1	1	2	1	1	2	2	1	6	6	28	22
14	1	1	23	2	2	4	3	2	1	1	1	1	1	2	1	1	7	7	29	21
15	1	1	36	2	2	2	1	2	1	2	2	2	1	2	2	1	6	7	27	25
16	1	1	38	4	2	2	1	2	1	2	3	2	1	2	2	1	7	7	26	28
17	1	1	22	1	1	2	1	1	1	3	3	2	1	2	2	1	5	7	25	19
18	1	1	22	3	1	2	3	1	1	4	3	2	2	1	2	1	7	7	25	20
19	1	1	23	1	1	5	3	1	2	3	2	2	2	2	2	1	5	5	26	20
20	1	1	42	3	1	5	3	1	2	3	2	2	1	2	2	1	7	5	24	23
21	1	1	37	3	1	5	1	1	1	3	2	2	2	2	2	1	6	4	29	26
22	1	1	45	1	2	2	1	1	1	4	3	2	2	2	2	1	6	4	29	24
23	1	1	38	3	1	2	1	1	1	3	2	1	2	2	1	1	6	6	32	21
24	1	2	23	2	1	2	1	1	1	3	2	1	1	2	2	1	6	6	31	24
25	1	2	38	3	1	2	2	1	1	3	2	1	1	1	2	1	6	6	24	22
26	1	2	50	2	1	2	2	2	1	4	3	1	1	2	2	2	5	6	26	29
27	1	1	46	2	1	2	2	2	1	4	3	1	1	2	2	1	5	6	26	27
28	1	1	37	2	1	2	2	2	2	4	3	1	1	2	2	1	7	7	28	21
29	1	1	38	3	2	2	2	2	2	2	3	3	1	2	1	2	7	6	28	23
30	1	1	47	2	2	4	2	2	1	4	3	1	2	2	2	1	7	6	24	22
31	1	1	25	3	2	4	2	2	1	2	2	1	2	2	2	1	7	6	26	21
32	1	1	40	1	2	2	1	1	1	4	3	1	2	2	1	1	7	7	23	23
33	1	1	39	3	3	2	2	1	1	4	3	1	2	2	2	1	7	6	29	20
34	1	1	42	3	1	2	2	2	2	2	2	1	2	1	2	1	6	6	26	22
35	1	1	38	3	2	2	2	2	2	2	3	1	1	2	2	1	5	7	32	21
36	1	1	42	2	2	2	2	2	2	2	2	1	1	2	2	1	8	6	27	24
37	1	1	44	2	2	2	2	2	2	3	3	1	1	2	2	1	8	6	26	23
38	1	1	40	2	2	2	2	1	2	3	2	1	1	2	2	1	8	7	32	24
39	1	1	42	2	1	4	2	1	1	3	3	1	1	2	2	1	5	6	16	26
40	1	2	37	1	1	4	2	2	1	3	2	3	3	2	1	1	7	6	28	23
41	1	2	36	4	1	2	2	2	1	1	2	1	1	2	2	2	4	6	25	18
42	1	2	38	4	2	2	2	2	2	2	3	1	1	2	2	1	7	6	28	22
43	1	2	43	3	1	2	2	2	2	2	2	1	1	2	2	1	7	7	24	26
44	1	2	42	3	1	2	1	2	2	1	2	1	1	2	1	1	7	6	23	27
45	1	2	41	2	1	2	2	1	2	1	1	1	1	2	2	1	7	6	22	17
46	1	2	56	2	2	2	2	1	2	3	3	1	2	2	2	1	7	6	26	24
47	1	2	15	2	1	2	2	1	1	3	2	1	2	2	2	1	7	6	25	23
48	1	2	38	3	2	2	2	2	1	3	2	1	2	2	1	2	4	7	24	18
49	1	2	47	3	2	2	2	2	1	4	3	1	2	2	2	1	5	6	25	27
50	1	2	41	1	1	2	2	2	1	2	2	1	2	2	2	1	5	6	24	21
51	1	2	24	4	2	2	2	2	2	1	2	1	2	2	2	1	5	6	27	29
52	1	1	33	4	2	2	2	2	2	3	2	1	2	2	2	2	7	6	22	27
53	1	1	42	3	2	2	2	2	2	3	3	1	2	2	2	1	7	6	23	30
54	1	1	45	3	2	2	2	1	1	4	3	1	2	2	2	1	7	6	24	21
55	1	1	31	3	1	2	2	1	1	3	2	1	2	1	2	2	7	6	25	29
56	1	1	30	2	2	2	2	1	1	3	2	1	1	2	1	1	7	6	21	26
57	1	1	37	5	2	2	2	2	2	3	3	1	1	2	2	1	7	6	24	27
58	1	1	20	5	1	2	2	2	2	1	2	1	1	2	2	1	4	6	26	23
59	1	1	30	2	2	2	2	2	2	2	2	1	1	2	1	2	7	6	28	25
60	1	1	43	4	2	2	2	2	2	4	3	1	1	2	1	1	7	6	27	22
61	1	1	45	4	1	2	2	2	2	2	2	1	2	2	1	1	7	6	23	24
62	1	1	46	4	1	2	2	2	1	4	3	1	2	2	1	1	7	4	25	23
63	1	1	50	4	1	2	2	2	1	3	2	1	2	2	1	1	7	4	26	25
64	1	1	36	4	1	2	3	2	1	3	2	1	1	2	1	1	7	5	24	16
65	1	1	53	4	1	2	3	1	1	3	2	1	2	2	1	1	5	5	22	27
66	1	1	56	4	1	2	3	1	1	3	2	1	1	2	1	2	5	5	19	25
67	1	1	28	3	1	2	3	1	4	3	2	1	2	2	1	1	5	5	22	24
68	1	2	16	5	1	2	3	2	1	1	2	1	2	2	1	1	7	5	25	22
69	1	2	41	4	1	2	3	2	1	2	2	1	2	2	1	1	5	6	32	28
70	1	2	35	2	1	2	3	2	1	2	3	1	1	2	1	2	5	6	26	23
71	1	2	50	4	1	2	3	2	1	2	2	1	1	2	1	1	7	6	33	27
72	1	2	28	4	1	2	3	2	1	1	2	1	1	2	1	1	7	6	24	29
73	1	2	19	4	1	2	3	2	1	3	2	1	1	2	1	2	7	6	24	23
74	1	2	23	2	1	2	3	2	2	3	2	1	1	2	1	1	7	6	38	22
75	1	2	19	2	1	2	3	2	2	1	2	1	1	2	1	1	7	6	26	28
76	1	2	37	2	2	2	2	2	2	3	2	1	1	2	1	1	7	6	27	28
77	1	2	28	2	2	2	2	1	2	3	2	1	1	2	1	1	5	6	25	21
78	1	2	32	2	4	2	2	1	1	3	3	1	1	2	1	1	5	7	25	22
79	1	2	45	2	4	2	2	2	2	4	3	1	1	2	1	1	5	6	24	27
80	1	2	33	2	2	2	2	2	2	2	2	1	1	2	1	1	5	6	25	22
81	1	2	52	4	2	2	2	2	2	1	2	1	1	1	1	2	5	7	24	28
82	1	2	22	3	1	2	2	2	1	3	2	1	1	2	1	1	4	6	27	29
83	1	2	46	3	2	2	2	1	1	3	3	1	1	2	1	1	5	6	26	30
84	1	2	37	4	2	2	2	2	1	2	2	1	1	2	1	1	5	5	25	21
85	1	2	54	4	1	2	2	2	1	3	2	1	1	2	1	2	5	6	27	24
86	1	2	23	2	1	2	2	2	1	1	1	1	1	2	1	1	5	6	26	19
87	1	2	32	2	2	2	2	1	1	2	2	1	1	2	2	1	5	7	31	22
88	1	2	29	2	2	2	2	2	1	3	2	1	1	2	2	2	7	6	36	21
89	1	2	29	3	2	2	2	2	2	3	2	1	1	2	2	1	7	6	28	22
90	1	2	46	4	2	2	2	2	2	4	3	1	1	2	2	1	7	6	25	24
91	1	2	56	4	2	2	2	1	2	2	2	1	1	2	2	1	7	5	28	18
92	1	2	24	4	1	2	2	2	2	1	1	1	1	2	2	1	7	6	24	23
93	1	2	31	3	1	2	2	2	2	2	2	3	3	2	1	2	6	6	23	22
94	1	2	19	3	1	2	2	2	2	2	2	1	1	2	2	1	6	6	26	23
95	1	2	40	3	1	2	2	2	1	3	2	1	2	2	2	1	6	7	25	26
96	1	2	48	3	1	2	2	2	1	4	3	1	2	2	2	1	6	6	26	20
97	1	2	27	3	1	2	2	1	1	3	2	1	2	2	2	2	6	6	21	20
98	1	2	23	3	2	2	2	1	2	3	2	3	2	2	1	1	6	5	24	24
99	1	2	40	3	2	2	2	1	2	2	3	1	2	2	2	1	6	6	25	29
100	1	1	41	3	2	2	2	1	1	2	3	1	1	2	2	1	7	6	20	22
101	1	1	47	1	2	2	2	1	1	3	3	1	2	2	2	1	3	6	26	20
102	1	1	33	3	2	2	2	2	2	3	2	1	1	2	2	1	5	6	24	16
103	1	1	32	4	2	2	2	2	2	3	2	1	1	2	2	1	4	3	23	21
104	1	1	45	3	2	2	2	2	2	4	3	1	1	2	2	1	5	3	22	25
105	1	1	33	4	2	2	2	2	2	2	2	1	1	2	1	1	5	6	21	22
106	1	1	46	4	2	2	2	2	1	1	2	1	2	2	2	1	6	2	27	21
107	1	1	51	4	2	2	2	2	1	3	2	2	2	2	2	1	5	5	26	23
108	1	1	37	4	2	2	2	1	1	3	3	2	2	2	1	1	6	4	21	18
109	1	1	29	4	2	2	2	1	1	1	1	1	1	2	2	1	6	5	16	24
110	1	2	40	4	2	2	2	2	4	3	2	2	2	2	2	1	7	4	28	27
111	1	2	52	4	2	2	2	2	2	3	2	2	2	2	1	1	7	3	25	25
112	1	2	40	4	2	2	3	2	2	3	3	2	1	2	2	2	7	5	28	24
113	1	2	28	4	2	2	3	2	2	1	1	1	2	2	2	1	7	3	24	22
114	1	2	29	2	2	1	3	2	2	1	2	1	1	1	2	1	7	3	23	23
115	1	1	31	2	2	1	3	2	2	3	2	2	1	2	2	1	7	4	26	26
116	1	1	29	2	2	2	3	1	2	2	2	2	1	2	2	1	7	4	27	24
117	1	1	24	2	2	2	3	1	1	1	1	1	1	2	2	2	7	4	26	17
118	1	1	48	1	2	2	3	1	1	3	2	3	3	2	2	1	5	4	24	15
119	1	1	27	3	2	2	2	2	1	1	2	1	1	2	2	1	6	4	23	24
120	1	1	43	3	1	2	2	2	1	3	3	2	1	2	1	2	6	2	28	25
121	1	1	36	3	1	2	2	2	2	3	2	2	1	2	2	1	6	4	26	25
122	1	1	52	1	1	3	2	2	3	4	3	2	1	2	2	1	6	4	18	21
123	1	1	33	3	1	3	2	2	3	3	2	2	1	2	2	1	6	2	28	23
124	1	1	57	3	1	3	2	2	2	3	3	2	1	2	1	1	7	6	24	20
125	1	2	53	2	1	3	2	1	2	1	1	1	1	2	2	2	7	7	26	18
126	1	2	25	2	1	3	2	1	2	1	1	1	1	2	2	1	7	6	23	19
127	1	2	40	2	2	3	2	2	1	3	2	2	1	2	1	1	7	6	22	26
128	1	2	49	3	1	2	2	2	3	1	1	1	1	2	1	1	7	5	26	25
129	1	2	49	1	2	2	2	2	2	2	2	2	1	2	1	2	7	6	29	23
130	1	1	49	3	2	3	2	2	2	2	3	1	1	2	1	1	7	6	27	24
131	1	1	40	3	2	3	2	2	2	2	2	2	1	2	1	1	7	6	26	15
132	1	1	26	3	2	3	2	2	2	1	2	1	1	2	1	1	7	6	25	23
133	1	1	44	1	4	1	2	2	2	4	3	2	1	2	1	1	7	3	25	17
134	1	1	48	4	2	1	2	2	2	3	2	2	1	2	1	1	7	3	26	22
135	1	1	49	4	2	2	2	2	2	1	2	1	1	2	1	2	7	6	24	26
136	1	1	51	4	2	2	2	2	2	2	2	2	1	2	1	1	7	2	22	24
137	1	1	28	4	2	2	2	2	2	1	1	1	1	2	1	2	6	5	21	26
138	1	1	24	4	2	2	2	2	1	1	1	1	1	2	1	1	6	4	23	24
139	1	1	48	1	1	2	2	2	2	4	3	2	1	2	1	1	6	5	25	23
140	1	1	45	3	1	2	2	2	2	4	3	2	1	2	1	2	6	4	24	18
141	1	1	13	3	1	2	2	1	2	1	1	1	1	2	1	1	6	3	26	22
142	1	1	21	3	1	1	2	1	2	1	2	1	1	2	1	1	5	5	28	25
143	1	1	22	3	2	2	2	2	2	1	2	1	1	2	1	2	4	3	27	23
144	1	1	46	1	2	1	3	2	2	4	3	1	1	2	1	1	5	3	23	24
145	1	1	37	3	2	2	3	2	2	2	3	3	3	2	1	1	7	4	25	22
146	1	1	44	4	2	1	3	2	2	3	2	1	1	1	1	1	7	4	26	21
147	1	1	35	3	2	1	3	2	1	2	2	1	1	2	1	2	7	4	24	24
148	1	1	42	4	2	2	3	2	2	2	2	1	1	2	1	2	7	4	22	23
149	1	1	29	4	2	2	3	2	2	2	2	1	2	2	1	1	7	4	26	16
150	1	1	38	4	2	2	3	1	2	3	3	1	2	2	1	1	7	2	23	23
151	1	1	52	4	1	1	3	2	2	3	2	1	2	2	1	1	8	4	24	20
152	1	1	44	4	1	2	2	2	2	4	3	1	2	2	1	1	8	2	24	22
153	1	1	40	4	1	2	2	2	2	3	3	1	2	2	1	1	8	3	18	21
154	1	1	42	4	1	2	2	2	2	3	3	1	2	2	1	1	8	3	25	23
155	1	1	37	2	1	2	2	1	2	3	2	1	2	2	1	1	3	3	21	25
156	1	1	55	3	1	2	2	2	2	3	2	1	1	2	1	1	8	2	24	16
157	1	1	38	3	2	2	2	2	1	3	3	1	1	2	1	1	8	2	26	27
158	1	1	23	3	2	2	3	2	2	1	1	1	1	2	1	2	8	2	23	25
159	1	1	42	2	2	2	2	2	2	1	2	1	1	2	1	1	8	5	24	27
160	1	1	21	2	1	1	2	1	1	1	2	1	1	2	1	1	3	6	24	21
161	1	1	56	3	2	2	2	2	1	4	3	1	1	2	1	1	8	6	25	23
162	1	1	44	5	2	2	2	2	4	3	3	3	3	2	1	2	5	6	21	22
163	1	1	38	3	2	1	1	2	1	3	3	1	1	2	1	1	4	4	23	20
164	1	1	47	3	2	1	1	2	1	2	2	1	1	2	1	1	7	4	25	21
165	1	1	25	3	2	1	1	1	1	2	2	1	1	2	1	1	7	3	26	28
166	1	1	54	3	2	2	1	1	1	4	3	1	1	2	1	2	7	3	27	16
167	1	1	42	2	2	2	1	1	1	2	3	1	1	2	1	1	7	3	23	18
168	1	1	33	4	2	2	1	2	1	3	2	1	1	2	1	1	7	4	25	20
169	1	1	20	4	1	2	3	2	1	1	1	1	1	2	1	1	6	3	26	21
170	1	1	20	4	3	2	3	2	1	1	2	1	1	1	1	2	4	5	24	22
171	1	1	19	2	2	1	3	2	1	1	2	1	1	2	2	1	4	3	22	24
172	1	1	29	2	2	1	1	2	1	3	2	1	1	2	2	1	4	3	26	22
173	1	1	46	3	2	2	1	2	1	4	3	1	2	2	2	1	5	3	26	18
174	1	1	56	1	1	2	1	2	1	4	3	1	2	2	2	1	5	3	25	19
175	1	1	21	4	1	2	1	2	1	1	1	1	2	2	1	2	5	4	26	20
176	1	1	31	4	1	1	1	2	1	2	2	3	3	2	2	1	7	5	21	24
177	1	1	19	4	1	2	1	2	4	2	2	1	2	2	2	1	4	5	24	22
178	1	1	40	3	2	2	1	2	1	2	3	1	2	1	2	1	7	4	25	28
179	1	1	18	4	2	2	1	1	1	1	1	1	2	2	2	1	7	4	20	23
180	1	1	17	3	2	2	1	1	1	1	2	1	2	2	2	1	7	4	26	21
181	1	1	23	3	2	2	1	1	1	1	1	1	1	2	2	1	7	5	24	22
182	1	1	12	3	1	2	1	1	1	1	2	1	2	2	2	1	4	5	26	23
183	1	1	41	5	3	2	1	1	1	3	2	1	2	2	2	2	7	2	27	22
184	1	1	20	3	3	3	1	2	1	3	2	1	1	2	2	1	7	4	25	22
185	1	1	36	2	3	1	1	2	1	3	3	1	2	2	2	1	7	4	22	23
186	1	1	18	3	1	1	1	2	1	1	1	1	2	2	2	2	4	4	25	26
187	1	1	45	3	1	3	1	2	1	3	3	1	2	2	2	1	7	3	21	20
188	1	1	44	2	1	3	1	2	1	3	3	1	1	2	1	1	7	5	23	20
189	1	1	37	2	1	3	1	2	1	3	2	1	2	2	2	1	3	5	25	24
190	1	1	32	2	1	3	1	2	1	3	2	1	2	2	2	1	3	3	25	19
191	1	1	22	3	2	3	1	1	1	1	2	1	2	2	2	2	3	3	21	22
192	1	1	29	3	2	1	1	1	2	2	2	1	1	2	2	1	4	3	24	21
193	1	1	28	3	2	1	1	2	1	2	2	1	1	2	1	1	4	4	26	14
194	1	1	54	1	2	2	1	2	2	2	2	3	2	2	2	1	6	2	28	19
195	1	2	15	3	1	1	1	2	2	1	1	1	2	2	2	1	4	2	25	22
196	1	2	23	3	2	2	1	2	2	3	2	1	2	2	1	1	6	2	27	21
197	1	2	23	4	2	2	1	2	2	1	2	1	1	2	2	1	6	3	22	22
198	1	2	36	4	2	2	1	2	2	3	2	1	2	2	2	1	6	3	28	20
199	1	2	38	4	1	2	1	2	2	3	3	1	2	2	2	1	5	3	25	21
200	1	2	42	3	1	2	1	1	2	3	2	1	2	2	2	1	4	2	24	23
201	1	2	44	3	1	1	2	1	2	3	2	1	1	2	2	1	4	3	25	21
202	1	2	40	5	1	2	2	2	1	2	2	1	2	2	2	1	4	3	24	23
203	1	2	42	3	1	2	2	2	2	2	2	1	2	2	2	1	4	3	27	21
204	1	2	37	3	2	2	1	2	2	3	3	1	1	2	2	1	4	3	26	22
205	1	2	26	3	2	2	1	2	2	2	2	1	2	2	2	2	5	4	25	23
206	1	2	38	5	2	1	1	2	2	3	3	1	1	2	2	1	4	4	27	22
207	1	2	23	3	2	1	1	2	2	2	2	1	1	2	1	1	7	5	26	18
208	1	2	22	3	2	1	1	1	2	1	2	1	1	2	2	2	4	4	21	20
209	1	2	21	3	2	1	1	1	2	1	2	1	1	2	2	1	7	4	16	21
210	1	2	56	2	2	2	1	1	2	3	2	3	1	2	2	1	7	6	28	22
211	1	2	44	2	2	2	1	2	2	2	2	1	2	2	1	1	7	3	25	24
212	1	2	38	3	3	2	1	2	2	3	2	1	2	2	2	1	5	3	28	23
213	1	2	47	4	4	1	1	2	1	3	3	1	1	2	2	2	7	3	24	20
214	1	2	25	4	2	1	1	2	2	1	1	1	1	2	2	1	7	3	23	22
215	1	1	36	3	2	1	1	2	2	2	2	1	2	1	2	1	7	3	26	21
216	1	1	59	3	2	2	1	2	2	4	3	1	1	2	2	1	7	5	24	23
217	1	1	42	5	2	2	1	2	4	3	3	1	2	2	2	1	7	5	23	15
218	1	1	38	3	2	2	1	1	2	3	2	1	2	2	2	1	8	6	29	16
219	1	1	42	3	2	1	2	2	2	3	2	1	1	2	2	1	4	6	24	17
220	1	1	44	3	2	1	2	2	2	4	3	1	2	2	2	1	8	6	23	25
221	1	1	40	4	2	2	2	2	2	3	2	1	2	1	2	1	8	5	24	24
222	1	1	42	3	1	1	2	2	2	3	2	1	2	2	2	1	8	3	22	22
223	1	1	37	3	1	2	2	1	1	3	2	1	2	2	2	1	8	3	19	21
224	1	1	26	5	1	2	2	2	2	1	1	1	1	2	1	1	8	5	22	22
225	1	1	38	3	1	2	1	2	2	2	2	1	2	2	2	1	8	3	25	24
226	1	1	23	3	1	2	1	2	2	1	1	1	1	2	2	2	8	2	22	18
227	1	1	22	5	1	2	1	2	2	1	2	1	1	2	1	1	7	2	26	23
228	1	1	21	3	1	1	1	1	2	1	2	1	2	2	2	1	4	2	22	22
229	1	2	46	3	2	2	1	1	2	4	3	1	2	2	2	1	7	3	26	23
230	1	2	41	3	2	1	1	1	2	3	3	1	2	2	2	1	7	3	25	26
231	1	2	38	2	2	2	1	2	2	3	3	1	2	2	2	1	7	3	24	20
232	1	2	28	2	2	2	1	2	1	3	2	1	2	2	2	1	7	5	25	20
233	1	2	22	2	2	1	1	2	2	1	1	1	1	2	2	1	7	5	24	22
234	1	2	24	3	2	2	1	2	2	1	1	1	1	2	2	1	7	3	27	18
235	1	2	33	3	2	2	1	2	2	2	2	1	2	2	2	1	7	3	26	19
236	1	2	42	4	2	2	2	2	2	2	3	1	2	2	2	1	7	3	25	20
237	1	1	45	4	2	2	2	1	2	4	3	1	2	2	2	2	7	4	27	21
238	1	1	31	3	2	2	2	1	2	1	2	1	1	2	2	1	7	4	26	16
239	1	1	40	4	2	2	2	2	2	2	2	2	1	2	2	1	7	5	21	19
240	1	1	37	4	4	2	1	2	2	2	2	1	2	2	2	1	7	3	16	22
241	1	1	20	4	2	2	1	2	2	3	2	2	1	2	2	2	7	3	28	25
242	1	1	32	4	2	2	1	2	1	3	2	2	1	2	2	1	5	3	25	22
243	1	1	43	5	2	1	1	1	2	4	3	2	1	2	2	1	4	4	28	21
244	1	1	45	3	2	1	1	2	2	4	3	2	1	2	2	1	5	3	24	23
245	1	1	46	3	4	1	1	2	2	4	3	2	1	2	2	1	6	5	23	18
246	1	1	30	4	2	2	1	2	2	3	2	2	2	2	1	2	3	3	26	24
247	1	1	36	4	2	2	1	2	2	2	2	2	2	2	2	1	6	3	27	17
248	1	1	23	3	2	1	1	2	2	1	2	1	1	2	2	1	6	2	26	25
249	1	1	26	3	2	1	1	2	2	1	1	1	1	2	2	1	6	2	18	24
250	1	1	28	3	2	1	1	2	2	3	2	3	3	1	2	1	4	2	26	22
251	1	1	33	2	2	2	1	2	2	3	3	2	1	2	2	1	4	2	26	24
252	1	1	41	3	2	2	1	2	2	3	2	1	1	2	2	1	7	3	25	29
253	1	1	35	4	2	2	1	2	1	2	2	2	1	2	2	2	7	3	26	22
254	1	1	30	4	2	3	1	2	2	4	3	2	1	2	2	1	7	5	26	20
255	1	1	24	4	1	3	1	2	2	1	1	1	1	2	2	1	7	2	27	16
256	1	1	22	4	1	3	1	2	2	1	1	1	1	2	2	1	7	4	26	21
257	1	1	20	5	2	3	1	2	2	1	1	1	1	2	2	2	7	4	24	23
258	1	1	15	3	1	3	1	2	2	1	1	1	1	2	2	1	7	4	23	20
259	1	1	37	3	2	3	1	1	3	2	2	2	1	2	2	1	7	3	23	18
260	1	1	28	3	2	3	1	1	3	2	2	2	1	2	2	1	7	3	22	19
261	1	1	32	3	2	3	1	1	2	1	1	1	1	2	1	1	7	3	24	26
262	1	1	45	2	2	3	1	1	2	3	3	2	1	2	2	1	7	3	25	25
263	1	1	33	4	2	3	2	1	1	3	2	2	1	2	2	1	7	4	25	23
264	1	1	28	4	2	3	2	2	3	1	1	1	1	2	2	2	7	4	22	24
265	1	1	42	4	2	3	2	2	1	1	2	1	1	2	2	1	7	4	25	25
266	1	1	46	4	2	3	2	2	1	4	3	2	1	2	1	1	4	4	26	23
267	1	1	37	4	2	3	1	2	1	3	3	2	1	2	2	1	5	4	24	17
268	1	1	34	4	2	3	2	2	4	3	2	2	1	2	2	2	6	2	22	22
269	1	1	35	4	2	3	2	2	1	3	2	2	1	2	2	1	6	4	21	26
270	1	1	32	4	2	2	2	2	1	3	2	2	1	2	2	1	4	4	23	23
271	1	1	29	4	2	2	1	2	1	1	1	1	1	2	2	1	4	2	24	26
272	1	1	29	4	2	3	1	2	1	1	2	1	1	2	2	1	4	2	25	24
273	1	1	46	5	2	3	1	2	1	4	3	2	1	2	2	1	5	2	21	27
274	1	1	56	5	2	3	1	1	2	4	3	2	1	2	2	2	5	3	24	24
275	1	1	19	5	1	1	1	1	2	2	2	2	1	2	2	1	5	3	22	24
276	1	1	31	3	2	3	1	1	2	2	2	2	1	2	1	1	4	6	26	25
277	1	1	19	4	1	2	1	1	1	1	2	1	1	2	2	1	6	2	28	20
278	1	1	40	4	2	2	1	1	1	2	2	2	1	2	2	1	6	5	29	21
279	1	1	18	3	2	2	2	1	1	1	1	1	1	2	2	2	6	3	27	24
280	1	1	23	3	1	2	1	2	1	1	2	1	1	2	2	1	6	2	26	22
281	1	1	29	3	1	2	1	2	1	1	1	1	1	1	2	1	6	2	25	21
282	1	1	26	3	1	3	1	2	1	1	1	1	1	2	2	1	6	2	24	24
283	1	1	41	3	2	3	1	1	1	2	2	3	3	2	2	1	6	2	26	23
284	1	1	47	3	2	3	1	1	2	2	3	2	1	2	2	1	4	4	28	17
285	1	1	33	3	2	1	1	2	2	2	2	1	1	2	1	1	6	5	27	23
286	1	1	32	3	2	3	1	2	2	3	2	2	1	2	2	2	6	4	23	20
287	1	1	45	2	2	3	2	2	1	3	3	2	1	2	2	1	6	3	25	22
288	1	1	25	3	2	3	2	1	1	1	1	1	1	2	2	1	6	5	26	21
289	1	1	26	3	2	3	1	1	1	1	2	1	1	2	2	1	6	3	26	23
290	1	1	25	5	2	3	1	2	1	2	2	2	1	2	2	2	7	5	23	17
291	1	1	18	5	2	3	1	2	1	1	1	1	1	2	2	1	7	5	24	26
292	1	1	29	5	2	3	1	2	1	3	2	2	1	2	1	1	7	3	24	24
293	1	1	40	3	2	3	1	2	2	3	2	2	1	2	2	1	7	3	21	23
294	1	1	26	3	2	3	2	2	2	3	2	2	1	2	2	2	6	6	23	18
295	1	1	19	3	1	2	2	2	2	1	2	1	1	2	2	1	6	5	25	22
296	1	1	42	3	2	2	2	2	2	1	2	1	1	2	2	1	6	3	26	25
297	1	1	29	4	2	1	1	1	2	2	2	2	1	2	2	1	6	3	27	23
298	1	1	31	4	2	3	1	1	4	2	3	2	1	2	2	1	4	3	22	17
299	1	1	28	4	2	3	1	2	1	1	2	1	1	2	2	1	6	4	23	16
300	1	1	24	3	2	3	1	2	1	1	1	1	1	2	1	1	6	4	21	18
301	1	1	48	3	2	2	2	2	1	3	2	2	1	2	2	1	6	4	16	20
302	1	1	47	3	2	2	2	2	1	1	2	1	1	2	2	2	6	4	28	21
303	1	1	43	3	2	1	3	2	1	2	2	2	1	2	2	1	6	5	25	22
304	1	1	36	3	2	2	3	1	1	2	2	2	1	2	2	1	6	2	26	24
305	1	1	52	3	2	2	3	1	2	4	3	2	1	2	2	1	6	2	23	22
306	1	1	33	5	2	2	3	2	2	3	2	2	1	2	1	2	6	5	24	18
307	1	1	57	5	2	2	3	2	2	3	2	2	1	2	2	1	6	6	24	19
308	1	1	23	5	3	1	1	2	2	3	2	2	1	2	2	1	6	6	18	25
309	1	1	25	5	2	3	3	2	1	3	2	2	1	2	2	2	7	6	26	16
310	1	1	24	5	1	3	3	2	1	1	2	1	1	2	2	1	6	4	27	27
311	1	1	19	3	2	3	3	1	1	1	1	1	1	2	2	1	7	4	25	25
312	1	1	49	3	2	3	3	2	2	4	3	2	1	2	2	1	7	3	25	27
313	1	1	29	3	2	2	2	2	2	2	2	2	1	1	2	1	7	2	25	31
314	1	1	40	4	2	2	2	2	2	2	2	2	1	2	2	1	7	3	26	23
315	1	1	24	4	3	3	2	2	2	2	2	2	1	2	2	1	7	3	28	22
316	1	1	14	4	1	2	2	2	1	1	1	1	1	2	1	1	4	2	24	32
317	1	1	28	4	2	2	3	1	2	1	1	1	1	2	2	1	3	3	23	21
318	1	1	29	4	3	2	3	2	2	2	2	2	1	2	2	2	4	3	22	23
319	1	1	31	4	2	2	3	2	2	3	2	2	1	2	2	1	4	3	26	21
320	1	1	28	4	2	2	2	2	2	1	1	1	1	2	2	1	4	2	25	22
321	1	1	24	4	2	2	2	2	4	1	2	1	1	2	1	1	5	3	24	23
322	1	1	48	4	2	2	1	2	1	2	2	2	1	1	2	2	4	3	27	22
323	1	1	45	4	2	2	2	1	1	2	3	2	1	2	2	1	4	3	24	22
324	1	1	33	4	2	2	2	1	1	2	2	2	1	2	2	1	4	4	22	23
325	1	1	21	4	1	2	2	1	2	1	1	1	1	2	2	1	4	5	21	26
326	1	2	22	4	3	2	2	2	2	1	2	1	1	2	2	1	3	5	23	20
327	1	2	46	4	3	2	2	2	2	2	2	3	1	2	2	1	4	4	25	20
328	1	2	37	4	3	2	2	2	2	2	2	2	1	2	1	2	4	4	24	33
329	1	2	34	4	2	1	2	1	2	2	2	2	1	2	2	1	4	4	21	24
330	1	1	35	4	2	2	2	1	2	3	3	2	2	2	2	1	5	5	27	22
331	1	1	32	4	2	2	2	1	2	3	2	1	2	2	2	1	4	5	26	28
332	1	1	29	4	2	2	2	2	1	3	2	1	2	2	1	1	4	2	23	24
333	1	1	38	4	2	2	1	2	1	2	2	1	2	1	2	2	4	4	23	29
334	1	1	42	5	2	2	2	2	1	2	3	1	1	2	2	1	5	4	29	22
335	1	1	44	5	2	2	3	2	1	2	3	1	1	2	1	1	4	4	25	21
336	1	1	40	5	2	2	3	2	1	3	2	2	1	2	2	1	5	3	27	22
337	1	1	42	3	2	1	3	2	1	2	2	2	2	2	2	1	5	5	22	24
338	1	1	37	3	2	1	3	2	1	3	2	2	2	2	2	1	5	5	26	29
339	1	1	26	4	2	2	3	2	2	1	1	1	1	2	2	2	5	3	26	22
340	1	1	38	4	2	2	3	1	2	2	2	2	1	2	2	1	5	3	26	27
341	1	1	33	4	2	2	3	1	2	1	1	1	1	2	2	1	5	3	18	16
342	1	1	42	4	2	2	3	2	2	1	2	1	1	2	2	2	4	4	28	21
343	1	1	41	4	1	2	1	2	2	1	2	1	1	2	1	1	4	4	24	25
344	1	1	56	4	1	2	2	2	2	4	3	2	1	2	2	1	4	3	26	22
345	1	1	44	3	1	3	3	2	1	3	2	2	1	2	2	1	2	3	23	21
346	1	1	38	3	1	3	3	2	1	2	2	2	1	2	2	1	4	3	22	23
347	1	1	47	3	1	3	2	1	1	3	3	2	1	2	1	2	4	4	25	18
348	1	1	25	3	1	2	2	2	4	3	2	2	2	2	2	1	4	6	21	24
349	1	1	54	3	1	4	2	2	1	4	3	2	2	1	2	1	6	6	23	28
350	1	1	42	3	1	1	2	2	1	2	2	2	2	2	2	1	6	5	25	25
351	1	2	33	3	2	3	2	2	2	1	1	1	1	2	1	1	6	7	24	26
352	1	2	20	4	2	3	2	2	2	1	2	1	1	2	2	1	6	5	22	33
353	1	2	20	4	2	3	1	1	2	1	1	1	1	2	2	1	4	5	23	34
354	1	2	19	4	1	3	3	1	2	1	2	1	2	2	1	1	4	6	24	24
355	1	2	29	4	3	4	3	1	2	1	1	1	2	2	2	1	5	6	25	29
356	1	2	46	4	2	2	3	2	4	2	3	3	3	2	2	1	3	6	21	22
357	1	2	56	4	2	2	2	2	1	4	3	2	1	2	1	1	3	7	24	20
358	1	2	21	3	1	2	2	2	1	1	1	1	1	2	2	1	6	8	26	24
359	1	1	31	3	1	2	3	2	1	2	2	2	1	2	2	1	2	7	28	25
360	1	1	19	3	1	2	3	2	1	1	1	1	1	2	2	1	6	6	27	30
361	1	1	40	3	1	3	1	2	2	2	2	2	1	2	2	1	4	6	29	31
362	1	1	18	3	1	2	3	2	2	1	2	1	2	2	2	2	4	6	25	23
363	1	1	21	4	1	2	2	2	2	1	1	1	1	2	2	1	4	5	27	20
364	1	1	23	4	1	2	3	2	2	2	2	2	1	2	2	1	4	6	22	29
365	1	1	43	4	1	2	3	1	2	2	2	2	2	2	2	1	4	7	26	27
366	1	1	41	4	2	2	2	1	2	2	2	2	2	2	2	1	4	8	25	26
367	1	1	20	4	2	2	3	1	2	1	1	1	2	1	2	1	4	6	26	25
368	1	1	36	3	2	2	1	2	2	3	2	2	1	2	2	2	4	7	24	23
369	1	1	46	3	2	3	3	2	2	4	3	2	1	2	1	1	4	6	22	24
370	1	1	45	3	2	3	3	2	2	3	2	2	1	2	2	1	3	6	19	24
371	1	1	44	3	2	3	2	2	2	3	2	2	1	2	2	1	3	7	22	22
372	1	1	37	3	1	3	3	2	1	2	2	2	2	1	2	1	5	6	25	23
373	1	1	32	5	1	2	3	2	3	3	2	2	2	2	2	2	4	4	22	26
374	1	1	22	5	1	2	2	2	3	1	1	1	2	2	1	1	5	4	25	24
375	1	2	29	3	2	2	3	2	3	2	2	2	2	2	2	1	5	5	26	27
376	1	2	28	3	2	1	1	1	2	2	2	2	2	2	2	1	5	5	26	24
377	1	2	54	3	2	2	1	1	2	2	3	2	2	2	2	1	5	5	18	16
378	1	2	45	3	2	2	3	2	2	1	1	1	1	2	2	1	3	6	22	14
379	1	2	23	4	2	2	2	2	2	3	2	2	1	2	2	1	5	6	20	16
380	1	2	23	4	1	2	2	2	2	3	2	2	1	2	2	1	5	4	18	23
381	1	2	36	3	1	2	2	2	2	1	2	1	1	2	2	1	5	6	20	18
382	1	2	38	3	1	2	3	2	1	2	2	1	1	2	1	1	5	6	20	22
383	1	2	42	3	1	2	3	2	3	2	2	1	1	2	2	1	5	6	21	15
384	1	2	44	4	1	1	3	1	3	2	2	1	1	2	2	1	3	7	16	23
385	1	2	40	4	2	1	3	1	2	2	2	1	1	2	2	1	5	7	20	24
386	1	2	42	4	2	2	1	1	3	3	2	1	1	2	2	1	5	7	19	22
387	1	2	37	4	2	2	3	1	3	3	2	1	1	2	1	1	4	8	18	21
388	1	1	26	4	2	2	3	1	2	1	2	1	2	2	2	1	4	4	20	15
389	1	1	38	4	2	2	3	2	2	2	3	1	2	2	2	2	5	6	17	23
390	1	1	23	3	2	2	3	2	2	2	2	1	2	2	2	1	5	4	22	28
391	1	1	22	3	3	2	1	2	2	1	2	1	1	2	2	1	5	3	16	22
392	1	1	21	3	3	2	3	2	2	1	2	1	1	2	2	1	5	6	18	17
393	1	1	56	3	3	2	3	2	1	4	3	1	1	2	2	1	6	6	27	14
394	1	1	44	3	3	2	3	2	3	2	2	1	1	2	1	1	4	6	26	16
395	1	1	38	4	2	2	3	2	3	2	2	1	1	2	2	1	4	5	24	27
396	1	1	47	4	2	2	1	2	1	2	2	1	1	2	2	1	4	5	23	15
397	1	1	25	4	2	2	3	2	1	1	1	1	1	2	2	1	5	5	28	15
398	1	1	36	4	2	2	3	2	1	2	2	1	2	2	1	1	5	4	26	21
399	1	1	59	3	2	4	3	2	4	4	3	1	2	2	2	2	5	2	18	12
400	1	1	42	3	2	4	3	2	2	3	2	1	2	2	2	1	5	3	28	22
401	1	1	38	3	2	1	3	2	2	3	2	1	2	2	2	1	4	3	24	20
402	1	2	42	3	2	5	3	2	2	3	3	1	2	2	2	1	5	3	26	21
403	1	2	44	3	2	5	1	2	2	2	2	1	1	2	2	1	5	4	23	24
404	1	2	40	3	2	5	3	2	2	2	2	1	2	2	2	2	5	4	22	16
405	1	2	42	3	2	4	3	2	1	2	2	1	1	2	2	1	5	6	26	24
406	1	2	37	3	2	4	3	2	1	2	2	3	3	2	1	1	5	6	29	23
407	1	2	26	3	2	2	3	1	1	2	2	1	2	1	2	1	4	5	27	16
408	1	2	38	3	2	2	1	2	2	2	2	1	2	2	2	1	5	7	26	23
409	1	2	23	5	2	2	3	2	2	1	2	1	1	2	2	1	5	5	25	20
410	1	2	22	5	2	2	3	2	2	1	2	1	1	2	1	1	5	5	25	22
411	1	2	52	3	2	2	3	2	2	4	3	1	1	2	2	1	5	6	26	21
412	1	2	56	3	2	1	3	2	2	4	3	1	2	2	2	1	5	6	24	23
413	1	2	41	3	2	4	1	2	1	3	2	1	2	2	2	1	4	6	22	18
414	1	2	38	3	2	4	3	2	1	2	3	1	2	2	2	1	3	7	21	19
415	1	2	28	3	2	4	3	1	1	3	2	1	2	2	2	1	4	8	23	20
416	1	1	22	3	2	4	3	2	1	1	1	1	1	2	2	1	4	7	25	24
417	1	1	42	4	2	4	1	2	1	1	2	1	1	2	2	1	4	6	24	22
418	1	1	33	4	2	4	3	2	1	2	2	1	1	2	1	1	4	6	26	18
419	1	1	42	4	2	2	3	2	1	4	3	1	1	2	2	1	4	6	28	23
420	1	1	45	4	2	2	3	2	1	2	2	1	1	2	2	2	4	5	27	21
421	1	1	31	4	2	2	3	2	2	3	2	1	1	2	2	1	4	6	20	22
422	1	1	50	4	2	4	3	2	2	3	2	3	3	2	1	1	4	7	14	18
423	1	1	37	4	2	4	3	2	2	3	2	1	2	2	2	1	5	8	16	20
424	1	1	52	4	2	4	3	2	2	1	2	1	1	2	2	1	4	6	19	21
425	1	1	49	4	2	4	1	1	2	2	2	1	1	2	2	1	5	7	20	22
426	1	1	43	4	3	1	1	2	1	2	2	1	1	1	2	2	5	6	22	24
427	1	1	45	3	3	3	3	2	1	2	3	1	2	2	2	1	5	6	24	22
428	1	1	46	3	3	3	3	2	1	2	3	1	2	2	2	1	5	7	19	14
429	1	1	30	3	2	3	3	2	1	3	2	1	2	2	2	1	5	6	13	19
430	1	1	36	3	2	3	3	2	1	3	2	1	2	2	2	1	4	4	22	22
431	1	1	27	3	2	3	3	2	1	1	2	1	1	2	1	1	4	4	16	21
432	1	1	26	3	2	3	3	1	1	1	2	1	1	2	2	2	4	5	22	22
433	1	1	28	3	2	3	1	1	1	2	2	1	1	2	2	1	4	5	20	24
434	1	1	44	3	1	3	1	1	2	3	2	1	1	2	2	1	6	5	18	15
435	1	1	41	4	1	3	1	2	2	2	3	1	2	2	2	1	4	6	21	23
436	1	1	35	4	1	3	3	2	2	3	2	1	2	2	2	1	5	6	19	28
437	1	2	50	4	1	3	3	2	2	4	3	2	2	2	1	1	6	4	22	23
438	1	2	18	4	1	3	3	1	1	1	2	1	1	2	2	1	4	6	20	22
439	1	2	50	4	1	3	3	2	4	4	3	2	1	2	2	1	6	6	23	22
440	1	2	23	4	1	3	3	2	1	2	2	3	3	2	2	1	6	6	24	23
441	1	2	22	4	1	3	3	1	1	2	2	2	2	2	2	1	6	7	21	16
442	1	2	30	4	3	3	1	2	1	2	2	2	2	2	2	1	6	7	20	23
443	1	2	28	3	2	3	1	2	1	1	1	1	1	2	2	1	6	7	24	21
444	1	1	32	3	2	3	1	2	1	3	2	2	1	2	2	1	6	8	20	22
445	1	1	45	3	2	3	3	1	1	4	3	2	1	2	2	1	6	4	18	23
446	1	1	33	3	2	1	3	1	1	2	2	2	2	1	1	1	6	6	25	22
447	1	1	29	3	2	4	3	1	2	1	2	1	2	2	2	1	4	3	26	20
448	1	1	22	3	2	4	3	1	2	2	2	2	1	2	2	1	6	5	27	20
449	1	1	46	5	2	4	3	2	2	4	3	2	1	2	2	1	6	3	26	24
450	1	1	37	5	2	4	3	2	2	3	2	2	1	2	2	1	6	3	24	29
451	1	1	34	5	2	4	3	2	2	3	2	2	2	2	2	1	6	4	23	22
452	1	1	35	5	2	4	1	2	4	3	2	2	2	2	1	1	6	4	28	21
453	1	1	32	3	2	4	3	2	1	3	2	2	2	2	2	2	4	4	26	23
454	1	1	29	3	3	4	3	2	1	1	2	1	1	2	2	1	4	2	18	25
455	1	1	29	3	3	4	3	2	1	1	2	1	1	2	2	1	3	2	28	16
456	1	1	46	3	3	1	1	2	1	2	2	3	1	2	2	1	6	4	24	27
457	1	1	56	3	3	4	3	2	1	2	3	2	2	2	2	1	6	4	26	15
458	1	1	24	3	1	4	3	2	1	1	1	1	2	2	1	1	6	3	23	24
459	1	1	31	4	1	5	3	2	2	1	2	1	2	2	2	2	6	3	22	22
460	1	1	19	4	1	5	1	2	2	2	2	2	2	2	2	1	6	5	26	21
461	1	2	40	4	1	5	3	2	2	2	2	2	2	2	2	1	5	4	29	22
462	1	2	24	4	1	2	3	2	2	1	1	1	1	2	2	1	7	4	27	14
463	1	2	23	4	1	2	3	2	2	1	2	1	2	2	2	2	7	4	26	18
464	1	2	23	4	2	2	3	1	1	2	2	2	2	2	1	1	7	4	25	20
465	1	2	47	4	2	4	3	1	1	2	2	2	2	2	2	1	7	2	25	21
466	1	2	41	4	2	4	3	2	1	2	2	1	1	2	2	1	7	2	26	22
467	1	2	47	3	2	4	3	2	1	2	3	1	1	2	2	1	7	2	24	24
468	1	2	33	3	2	4	2	2	1	2	2	1	1	2	2	1	7	4	22	23
469	1	1	32	3	2	4	2	2	1	2	2	1	1	1	2	1	7	4	29	20
470	1	1	45	3	2	4	2	2	2	4	3	2	1	2	2	1	3	2	23	22
471	1	1	25	3	1	1	2	2	2	3	2	3	3	2	2	1	7	3	25	21
472	1	1	26	3	1	4	1	2	2	2	2	2	1	2	2	1	5	3	24	22
473	1	1	36	5	3	2	2	2	2	2	2	2	1	2	2	1	4	3	26	18
474	1	1	37	5	2	2	2	1	1	3	2	2	1	2	1	1	5	3	28	19
475	1	1	29	5	2	2	2	1	1	3	2	2	1	2	2	1	3	3	27	20
476	1	1	40	5	1	2	2	1	1	2	2	1	1	2	2	1	3	3	18	21
477	1	1	26	5	1	2	2	2	1	2	2	1	1	2	2	1	3	2	20	24
478	1	1	46	5	2	2	2	2	1	2	3	1	1	2	2	1	4	2	30	19
479	1	1	28	3	2	2	2	2	4	2	2	2	1	1	2	1	4	4	22	22
480	1	1	29	3	2	4	1	2	1	1	1	1	2	2	1	1	4	4	30	25
481	1	1	31	3	2	1	3	2	1	2	2	2	2	2	2	2	4	4	24	22
482	1	1	28	4	2	4	3	2	1	1	2	1	1	2	2	1	4	2	19	28
483	1	1	24	4	2	4	3	1	1	3	2	2	2	2	2	1	3	4	26	23
484	1	1	48	4	2	2	3	1	1	2	2	2	2	2	2	1	3	4	20	22
485	1	1	27	4	1	2	3	2	1	3	2	2	2	2	2	1	3	2	22	23
486	1	2	43	4	1	2	1	2	1	2	2	2	2	2	2	1	3	3	34	26
487	1	2	36	4	1	2	2	2	2	2	2	2	2	2	2	2	3	5	28	20
488	1	2	52	4	2	2	2	2	2	4	3	2	1	2	2	1	3	3	25	20
489	1	2	33	4	2	2	2	2	2	3	2	2	2	2	1	1	3	2	26	22
490	1	2	57	3	2	4	2	2	2	3	3	2	2	2	2	1	3	2	29	22
491	1	2	23	3	2	1	2	2	2	1	2	1	2	2	2	1	3	2	20	23
492	1	2	25	3	2	3	1	1	1	1	1	1	2	2	2	2	5	3	18	16
493	1	2	18	3	1	3	2	2	1	3	2	2	2	2	2	1	4	3	21	20
494	1	2	24	3	1	3	2	2	3	3	2	2	2	2	1	1	4	5	19	20
495	1	2	49	3	1	3	3	2	3	4	3	2	2	2	2	1	4	3	22	24
496	1	2	29	4	1	3	3	2	2	2	2	2	1	2	2	1	4	3	20	19
497	1	2	40	4	1	3	3	2	2	2	2	3	1	2	2	1	5	3	23	22
498	1	2	26	4	2	3	2	2	2	1	2	1	2	1	2	1	6	4	24	21
499	1	2	48	4	2	1	2	2	2	4	3	2	2	2	2	1	6	3	19	24
500	1	2	28	3	2	3	1	2	2	3	2	3	3	2	2	1	4	2	19	24
501	1	2	29	3	2	3	2	1	3	2	2	2	1	2	2	1	4	3	24	22
502	1	2	31	3	1	3	2	2	3	2	2	2	2	2	2	1	4	5	23	18
503	1	2	28	5	1	3	2	2	1	3	2	2	2	2	2	1	5	5	24	19
504	1	2	24	5	1	3	2	2	3	3	2	2	2	2	1	1	5	3	21	20
505	1	2	48	5	1	2	2	2	3	3	3	2	2	2	2	1	5	3	20	24
506	1	2	45	5	1	3	2	2	3	4	3	2	1	2	2	1	4	3	21	22
507	1	2	33	5	1	2	2	2	3	2	2	2	1	2	2	1	4	4	26	28
508	1	2	21	5	2	2	2	2	3	1	2	1	1	2	2	1	4	4	20	23
509	1	2	22	5	2	2	2	2	3	3	2	2	1	2	1	1	4	3	18	21
510	1	2	46	5	2	2	1	1	3	3	2	1	1	2	2	1	8	3	17	22
511	1	2	37	3	2	2	2	2	3	3	3	1	1	2	2	1	8	5	16	23
512	1	2	34	3	2	2	2	2	1	3	2	3	2	2	2	2	8	2	22	23
513	1	2	35	3	2	3	2	2	3	2	2	2	2	2	2	1	8	4	22	21
514	1	2	32	3	2	3	2	2	3	2	2	2	2	1	2	1	7	4	20	22
515	1	2	29	3	2	3	2	2	1	2	2	2	1	2	2	1	7	4	18	23
516	1	1	38	4	2	3	2	2	1	2	2	2	1	2	2	1	7	5	20	22
517	1	1	42	4	2	3	2	2	1	4	3	2	1	2	2	1	7	3	19	18
518	1	1	44	4	2	3	1	2	1	4	3	2	2	2	2	2	8	3	22	15
519	1	1	40	4	2	1	2	1	1	4	3	2	2	2	2	1	8	2	23	21
520	1	1	42	4	1	4	2	1	1	4	3	2	2	1	1	1	8	2	16	22
521	1	1	37	4	1	4	2	1	1	3	2	2	2	2	2	1	8	2	19	24
522	1	1	26	4	1	2	2	1	1	1	1	1	1	2	2	1	8	2	18	23
523	1	1	38	3	1	5	1	1	4	2	2	2	1	2	2	2	8	2	20	20
524	1	1	23	3	1	5	2	1	2	1	1	1	1	2	2	1	8	2	25	19
525	1	1	22	3	1	1	2	2	2	1	2	1	1	2	1	1	8	3	17	22
526	1	1	44	3	1	5	2	2	2	4	3	2	2	2	2	1	8	3	24	21
527	1	1	56	3	1	2	2	2	2	4	3	2	2	2	2	1	8	6	26	22
528	1	1	44	3	1	5	2	2	2	3	3	3	2	2	2	1	8	2	18	24
529	1	1	38	4	1	2	1	2	2	3	2	1	1	2	2	1	5	5	16	28
530	1	1	47	4	2	5	2	2	2	3	3	2	1	2	2	1	6	3	22	23
531	1	1	25	4	2	5	2	2	2	3	2	3	1	1	2	1	6	3	24	18
532	1	1	54	4	2	5	2	2	2	4	3	2	2	2	2	1	6	3	15	30
533	1	1	42	3	2	2	2	1	1	2	2	2	2	2	1	1	6	3	15	22
534	1	1	33	3	2	5	2	1	3	2	2	1	1	2	2	1	6	3	18	24
535	1	1	43	3	3	5	2	1	3	2	2	2	2	2	2	1	6	4	16	28
536	1	1	20	3	1	5	2	2	3	1	2	1	2	2	2	1	6	4	20	23
537	1	1	19	3	1	5	2	2	3	1	2	1	2	2	2	1	6	5	23	22
538	1	1	29	3	1	2	2	2	3	2	2	1	1	2	1	1	6	6	19	23
539	1	1	46	4	1	2	1	2	2	4	3	2	2	2	2	1	6	7	27	26
540	1	1	56	4	1	2	2	2	2	4	3	2	2	2	2	1	6	5	18	28
541	1	1	21	4	1	2	2	2	2	1	1	1	1	2	2	2	4	5	20	30
542	1	1	31	4	1	4	2	2	3	2	2	1	1	2	2	1	5	5	19	22
543	1	1	19	4	1	2	2	2	3	1	2	1	1	2	2	1	8	6	18	18
544	1	2	40	4	1	2	2	1	3	2	2	2	1	2	2	1	8	6	20	22
545	1	2	18	4	1	5	1	1	1	1	1	1	1	2	2	1	8	7	17	21
546	1	2	17	4	1	5	2	1	3	1	2	1	1	2	2	2	4	7	22	23
547	1	2	23	4	1	5	2	1	3	2	2	2	2	2	2	1	8	7	20	25
548	1	2	49	4	1	2	2	1	3	4	3	2	2	2	1	1	6	7	24	16
549	1	2	41	4	1	5	2	2	3	3	2	2	2	2	2	1	8	6	19	27
550	1	2	20	3	1	5	2	2	2	1	2	1	1	2	2	1	6	6	16	25
551	1	2	36	3	1	2	1	2	2	2	2	2	2	2	2	2	6	6	20	24
552	1	2	18	3	1	3	2	2	2	2	2	2	1	2	2	1	6	4	22	22
553	1	2	45	5	1	3	2	2	2	4	3	2	2	2	1	1	6	5	14	23
554	1	2	44	5	2	3	2	2	2	3	2	2	2	2	2	1	6	4	18	18
555	1	1	37	5	2	3	2	2	2	2	2	3	2	2	2	1	6	3	22	24
556	1	1	32	5	2	3	2	2	1	1	1	1	1	2	2	1	6	5	24	27
557	1	1	50	3	2	5	1	2	3	4	3	2	1	1	2	1	6	6	15	25
558	1	1	29	3	2	2	2	2	3	2	2	2	1	2	2	1	6	6	15	24
559	1	1	28	3	2	2	2	2	3	1	2	1	1	2	2	1	6	5	18	22
560	1	1	54	4	2	4	2	2	1	4	3	2	1	2	2	1	6	5	16	24
561	1	1	52	4	2	4	2	1	3	2	2	1	2	2	2	1	7	6	20	29
562	1	1	23	4	1	4	2	1	2	1	1	1	2	2	2	1	7	6	23	22
563	1	1	50	4	1	1	1	1	2	2	2	2	2	2	2	1	7	6	19	29
564	1	1	50	4	1	4	2	1	2	4	3	2	2	2	1	1	7	2	27	26
565	1	1	50	4	1	4	2	2	2	2	2	2	1	1	1	1	4	8	18	28
566	1	1	50	4	1	4	2	2	2	4	3	2	1	2	2	1	3	8	20	19
567	1	1	44	4	1	1	2	2	2	2	2	2	2	2	2	1	3	8	19	28
568	1	1	40	4	1	3	2	2	3	2	2	2	2	2	1	1	5	7	18	21
569	1	1	42	4	1	3	2	2	3	3	3	2	2	2	2	1	4	7	20	24
570	1	1	37	4	1	3	2	2	1	3	2	2	2	2	2	1	6	7	17	29
571	1	1	26	4	1	3	1	2	3	3	2	2	2	2	2	2	6	7	22	22
572	1	1	38	3	3	3	1	2	3	4	3	2	1	2	2	1	6	7	20	25
573	1	1	23	3	2	3	2	2	2	2	2	1	1	2	2	1	6	6	24	22
574	1	1	22	3	2	3	2	2	2	2	2	1	1	2	2	1	6	6	19	25
575	1	1	21	3	2	3	2	2	2	2	2	1	1	2	2	1	6	6	16	23
576	1	1	26	3	2	3	2	1	2	4	3	2	1	2	2	1	6	6	20	24
577	1	1	34	3	2	3	2	1	3	3	2	2	1	2	2	2	6	6	22	25
578	1	1	30	3	2	3	2	1	3	3	2	1	1	2	1	1	7	6	24	23
579	1	1	37	5	2	2	2	2	3	2	2	1	1	2	2	1	3	6	18	29
580	1	1	25	5	1	2	2	2	3	2	2	3	1	2	2	2	7	3	22	22
581	1	1	36	3	1	3	2	2	2	2	2	1	1	2	2	1	7	2	24	26
582	1	1	29	3	1	3	2	2	3	4	3	2	1	2	2	1	3	3	29	23
583	1	1	42	5	1	3	2	2	1	3	2	2	2	2	1	1	7	5	30	26
584	1	1	38	5	1	3	2	2	4	2	2	2	2	2	2	1	4	5	28	24
585	1	2	42	3	1	3	2	2	1	4	3	2	2	2	2	1	7	3	30	27
586	1	2	44	3	1	3	2	1	1	3	2	2	2	1	2	1	7	3	28	24
587	1	2	40	5	1	5	1	1	1	2	2	2	2	2	2	1	4	3	32	23
588	1	2	42	5	1	1	2	2	1	3	2	2	2	2	2	1	7	4	36	20
589	1	2	37	4	1	5	2	2	2	4	3	2	2	2	1	1	7	4	34	29
590	1	2	26	4	1	1	2	2	2	2	2	3	2	2	2	1	7	8	29	19
591	1	2	38	4	2	5	2	2	2	3	2	2	2	2	2	1	5	8	28	26
592	1	2	23	4	2	5	2	2	1	1	2	1	1	2	2	1	8	8	29	25
593	1	2	42	4	2	5	2	2	1	1	1	1	1	2	2	1	8	7	29	21
594	1	2	31	4	2	5	2	2	4	1	2	1	1	2	2	1	8	3	27	24
595	1	2	56	4	3	2	2	2	1	4	3	2	1	2	2	1	8	3	30	23
596	1	2	41	5	3	2	2	1	1	2	2	2	1	2	1	1	8	7	20	27
597	1	2	38	4	2	2	2	1	1	4	3	2	1	2	2	2	8	7	22	23
598	1	2	36	5	2	2	2	1	2	4	3	2	1	2	2	1	8	6	23	30
599	1	2	42	4	2	5	2	1	2	3	2	2	1	2	2	1	8	6	33	22
600	1	2	34	4	2	5	2	2	2	2	2	1	2	2	1	1	8	5	27	21
601	1	2	33	4	2	5	2	2	2	3	2	2	2	2	2	1	8	5	24	23
602	1	2	42	3	2	2	1	2	2	3	2	2	2	2	2	1	8	5	31	17
603	1	2	25	3	2	2	2	2	2	4	3	2	2	2	2	1	7	2	20	26
604	1	2	41	4	2	5	2	1	1	3	2	3	2	2	2	2	7	4	21	24
605	1	2	28	4	2	1	2	2	1	2	2	1	1	2	1	1	7	5	26	23
606	1	2	37	4	2	5	2	2	1	3	2	1	1	2	2	1	7	5	30	18
607	1	2	22	4	1	2	2	2	1	1	2	1	1	2	2	1	7	5	28	24
608	1	2	40	4	2	2	2	1	4	3	2	2	1	2	2	1	7	5	27	25
609	1	2	33	3	2	2	2	2	2	4	3	2	1	2	2	1	5	5	26	20
610	1	2	45	3	3	5	2	2	2	4	3	2	2	2	1	1	6	4	32	21
611	1	2	37	3	3	4	2	2	2	4	3	2	2	2	2	1	6	5	34	24
612	2	2	30	5	2	2	3	1	2	3	2	2	2	2	1	1	7	6	25	24
613	2	2	36	2	3	2	2	1	2	3	2	2	1	2	2	1	6	5	27	21
614	2	2	53	2	2	5	3	1	1	1	1	1	3	2	2	1	7	7	20	19
615	2	1	26	2	2	5	2	2	2	3	2	2	2	2	1	2	6	5	21	23
616	2	1	28	5	2	2	1	2	2	1	1	1	3	2	1	1	6	5	24	22
617	2	1	44	4	2	2	3	2	2	3	2	2	3	2	1	1	6	5	25	24
618	2	1	41	4	3	1	1	1	1	1	2	1	1	2	1	1	6	3	20	25
619	2	1	35	4	2	1	1	1	2	3	2	2	1	2	1	2	6	7	26	28
620	2	1	50	4	2	5	2	1	1	4	3	1	1	2	2	2	6	3	24	29
621	2	1	18	5	2	5	2	1	1	3	2	2	1	2	2	2	6	2	23	21
622	2	1	46	2	2	2	2	1	2	3	2	2	1	2	2	1	6	2	22	20
623	2	1	49	2	2	2	2	2	1	3	2	2	1	2	1	1	6	2	24	19
624	2	1	44	4	2	2	1	2	1	1	1	1	2	2	2	1	6	2	23	23
625	2	1	37	4	2	2	1	2	1	3	2	2	2	2	2	1	6	4	29	22
626	2	1	53	1	2	2	1	2	2	4	2	1	1	2	2	1	6	4	25	24
627	2	1	32	4	2	3	1	2	1	3	2	2	1	2	1	1	5	6	27	25
628	2	1	45	4	2	1	1	2	1	3	2	2	1	2	2	2	5	3	22	24
629	2	1	33	4	2	1	1	2	1	1	1	1	1	2	2	2	5	8	26	24
630	2	1	51	1	2	1	2	1	2	3	2	2	2	2	2	2	5	4	26	24
631	2	1	22	4	2	3	2	1	1	3	2	2	2	2	1	1	5	4	25	26
632	2	1	46	4	2	3	2	1	1	3	2	2	2	2	1	1	5	4	26	25
633	2	1	37	4	2	2	2	1	1	3	2	2	2	2	1	1	5	4	26	28
634	2	2	34	4	2	2	2	1	1	1	1	1	1	2	1	1	4	5	27	19
635	2	2	35	4	2	2	2	2	2	1	2	1	1	2	1	1	3	5	26	17
636	2	2	32	5	2	2	1	2	2	1	2	1	1	2	2	1	5	5	24	20
637	2	2	29	5	2	2	2	2	2	3	2	1	1	2	2	2	5	6	23	20
638	2	2	29	2	2	2	2	2	1	1	2	1	1	2	1	1	5	6	28	24
639	2	2	46	2	2	2	2	2	1	1	2	1	1	2	2	1	7	6	29	25
640	2	2	56	2	2	2	1	2	1	4	3	1	1	1	2	1	7	6	27	22
641	2	2	48	2	1	5	1	2	2	1	2	1	1	2	1	2	7	6	26	21
642	2	2	31	4	1	5	1	1	4	1	2	1	1	2	2	1	7	6	25	20
643	2	2	49	4	1	5	1	1	2	1	1	1	1	2	2	1	7	7	25	22
644	2	2	40	4	1	5	2	2	2	4	3	2	2	2	1	1	6	7	26	25
645	2	1	48	5	1	5	2	2	2	4	3	2	2	1	1	1	6	7	24	26
646	2	1	50	2	1	5	2	1	2	1	2	1	2	2	1	2	6	8	22	20
647	2	1	54	2	1	5	2	2	2	1	2	1	2	2	1	2	6	8	21	21
648	2	1	52	4	2	5	1	1	1	1	2	1	2	2	1	1	6	8	23	22
649	2	2	41	4	2	2	2	2	1	1	2	1	2	2	2	1	6	8	25	20
650	2	2	47	1	2	2	2	2	2	1	1	1	1	2	2	1	6	8	24	24
651	2	2	33	4	1	2	2	1	1	3	2	1	1	2	2	1	6	6	26	23
652	2	2	32	4	1	2	1	2	1	1	2	1	1	2	1	1	5	6	26	22
653	2	2	45	5	1	2	1	2	1	1	2	1	2	2	1	2	5	6	18	23
654	2	1	35	5	2	2	1	2	1	1	2	1	2	2	1	2	5	6	28	28
655	2	1	36	5	1	2	2	1	1	1	2	1	1	2	1	2	8	6	24	14
656	2	1	31	5	1	1	1	2	1	1	1	1	1	2	1	1	5	6	26	22
657	2	1	37	4	1	1	2	2	2	3	2	3	3	1	1	1	5	6	23	22
658	2	1	29	5	1	1	1	2	2	1	2	1	2	2	1	1	5	6	22	23
659	2	1	40	4	1	1	1	1	1	1	2	1	2	2	1	1	5	6	26	24
660	2	1	26	4	2	1	1	2	1	1	2	1	2	2	1	1	5	6	21	25
661	2	1	54	1	2	1	2	2	1	1	1	1	2	2	1	1	4	6	27	20
662	2	1	28	5	2	2	2	2	1	1	2	1	2	2	1	2	5	6	26	21
663	2	1	29	5	2	2	2	1	1	1	2	1	1	2	1	1	5	4	21	22
664	2	1	31	2	2	2	2	2	2	1	2	1	1	2	1	2	5	4	16	22
665	2	1	28	2	2	5	2	2	2	1	2	1	1	2	1	1	5	5	28	25
666	2	1	24	2	2	5	1	2	2	1	1	1	1	2	1	1	5	5	25	21
667	2	1	48	3	2	5	1	1	2	4	3	2	1	2	1	1	8	5	28	23
668	2	1	27	3	2	1	1	2	2	1	1	1	2	1	1	1	8	5	24	20
669	2	1	43	3	3	5	1	2	4	1	2	1	2	2	1	2	8	5	23	22
670	2	1	36	3	3	5	1	2	2	1	2	1	2	2	1	1	8	6	22	21
671	2	1	52	5	2	2	1	1	2	1	2	1	1	2	1	2	8	6	26	21
672	2	1	33	5	2	2	2	2	2	1	1	1	1	2	1	1	8	6	25	25
673	2	1	57	4	2	2	2	2	2	4	3	1	1	2	1	1	8	6	24	24
674	2	1	23	4	1	2	1	2	2	1	2	1	1	2	1	2	8	6	25	19
675	2	1	25	5	2	2	2	1	2	1	2	1	2	2	1	1	8	6	24	17
676	2	1	56	2	2	2	2	1	2	1	1	1	2	2	1	1	8	6	27	26
677	2	1	49	2	2	1	1	1	2	1	2	1	2	2	1	1	8	6	22	16
678	2	1	49	3	2	2	1	1	2	1	2	1	1	1	1	2	5	6	23	20
679	2	1	29	3	1	2	1	1	2	1	2	1	1	2	1	2	5	7	24	22
680	2	1	40	3	2	2	1	2	2	1	1	1	2	2	1	2	5	6	25	21
681	2	1	26	4	1	2	2	2	2	3	2	3	2	2	1	1	5	6	21	24
682	2	1	45	5	2	2	2	2	2	4	3	1	1	2	1	1	4	7	24	26
683	2	1	28	5	2	1	2	1	1	1	2	1	1	2	1	2	5	6	26	22
684	2	1	29	5	2	1	2	2	1	1	2	1	1	2	1	1	5	6	28	25
685	2	1	31	5	2	1	2	2	1	1	2	1	1	2	1	1	8	5	27	21
686	2	1	28	2	2	2	2	2	2	1	2	1	2	2	1	1	8	6	23	20
687	2	1	24	2	1	2	1	1	1	1	2	1	2	2	1	1	8	6	25	27
688	2	1	48	2	2	2	1	2	1	1	1	1	2	2	1	1	8	7	26	19
689	2	1	45	2	2	2	1	2	1	1	2	1	2	2	1	1	8	6	24	20
690	2	1	33	4	1	2	2	2	1	3	3	2	2	2	1	1	8	6	22	17
691	2	1	21	4	1	1	2	1	1	3	3	2	2	1	1	2	8	6	19	22
692	2	1	22	4	1	1	1	2	1	3	3	2	2	2	1	1	8	5	22	16
693	2	1	46	1	1	2	1	2	1	3	2	2	2	2	1	1	8	6	25	25
694	2	1	37	3	1	2	1	2	1	3	2	2	2	2	1	1	8	6	22	24
695	2	2	34	3	1	2	2	1	2	3	2	2	2	2	1	2	8	6	26	22
696	2	2	35	3	1	2	2	2	1	1	1	1	1	2	1	1	8	7	23	25
697	2	2	32	1	1	2	2	2	2	1	2	1	1	2	1	2	5	6	24	20
698	2	2	29	3	1	1	2	2	2	1	2	1	1	2	1	1	8	6	24	22
699	2	2	38	3	1	2	2	1	2	1	2	1	1	2	1	1	5	5	18	22
700	2	2	42	1	2	2	1	2	1	1	1	1	1	2	1	1	5	6	26	25
701	2	2	44	3	2	2	1	2	1	1	2	1	1	2	1	2	5	6	27	24
702	2	2	40	3	2	1	1	2	1	1	2	1	1	2	1	1	5	6	25	26
703	2	1	42	1	2	1	1	1	1	1	2	1	1	2	1	1	5	6	22	28
704	2	1	37	4	2	1	1	2	2	1	1	1	1	2	1	1	8	6	25	26
705	2	1	26	4	2	1	1	2	1	1	2	1	1	2	1	1	8	5	21	27
706	2	1	38	4	2	1	1	1	1	1	2	1	2	2	1	1	8	6	23	29
707	2	1	23	3	2	2	2	2	2	1	2	1	2	2	1	2	8	6	25	30
708	2	1	42	3	2	2	2	2	1	1	2	1	2	2	1	2	8	8	26	25
709	2	1	44	3	2	2	2	1	1	1	2	1	2	2	1	2	8	7	24	24
710	2	1	56	2	2	2	2	2	1	4	3	2	2	2	1	2	8	7	20	21
711	2	1	44	2	2	2	2	2	1	1	2	1	1	2	1	2	8	6	22	22
712	2	1	38	2	2	2	2	1	1	1	2	1	1	1	1	1	8	6	24	20
713	2	1	47	2	2	1	1	2	1	4	3	2	1	2	1	1	8	6	23	18
714	2	1	25	4	2	2	1	2	1	1	2	1	1	2	1	2	8	6	29	19
715	2	1	54	4	4	2	1	1	2	1	2	1	1	2	1	1	8	6	25	26
716	2	1	23	4	2	2	1	2	2	1	2	1	1	2	1	1	8	7	27	25
717	2	1	42	5	2	1	1	2	1	1	2	1	2	2	1	1	8	7	22	23
718	2	1	51	5	2	2	2	1	1	1	1	1	2	2	1	2	8	7	26	26
719	2	1	56	2	2	2	2	2	1	1	2	1	2	2	1	1	5	7	26	24
720	2	1	41	2	3	2	2	2	2	1	2	1	2	2	1	1	5	7	25	27
721	2	1	48	2	2	2	3	2	2	1	2	1	2	2	1	1	6	5	26	24
722	2	1	46	2	3	2	3	1	1	1	2	1	2	2	1	1	5	5	21	24
723	2	1	42	2	2	2	3	2	1	1	2	1	2	2	1	1	5	4	24	25
724	2	1	44	2	2	1	1	2	1	1	2	1	1	2	1	1	5	4	25	20
725	2	1	43	4	2	1	2	1	1	1	2	1	1	2	1	2	5	6	20	23
726	2	1	42	4	1	1	1	2	1	1	1	1	1	2	1	1	5	6	26	18
727	2	1	45	4	1	2	1	2	1	1	2	1	2	1	1	1	8	6	24	24
728	2	1	41	1	1	2	3	1	1	1	2	1	2	2	1	1	8	6	23	17
729	2	1	47	4	1	2	2	2	1	1	1	1	2	2	1	2	8	6	22	25
730	2	1	23	4	1	2	2	2	2	1	2	1	2	2	1	1	8	7	21	24
731	2	1	40	4	1	1	1	2	1	1	2	1	2	2	1	1	8	6	27	22
732	2	1	41	3	1	1	1	1	2	1	2	1	2	2	1	1	8	6	26	23
733	2	1	47	3	2	1	1	2	1	1	2	1	2	2	1	1	8	6	21	20
734	2	1	31	3	2	2	1	2	1	1	1	1	2	2	1	2	8	7	16	16
735	2	1	58	3	2	2	2	2	1	1	2	1	2	2	1	1	8	6	28	21
736	2	1	24	3	2	2	2	1	1	1	2	1	2	2	1	1	8	6	25	25
737	2	1	48	4	2	2	2	2	1	4	3	1	1	2	1	1	8	7	28	22
738	2	1	45	4	2	2	2	2	1	4	3	2	1	2	1	2	8	6	24	21
739	2	1	33	5	2	2	2	1	1	1	2	1	2	2	1	1	8	6	23	23
740	2	1	24	5	1	2	1	1	1	1	2	1	2	2	1	1	5	7	26	18
741	2	1	22	2	1	2	2	1	1	1	2	1	2	2	1	2	5	6	27	27
742	2	1	46	2	2	2	1	1	1	1	3	1	2	2	1	2	5	6	26	21
743	2	1	37	2	2	2	2	1	1	1	1	1	2	2	1	1	5	6	24	23
744	2	1	34	2	2	2	2	1	1	2	3	2	2	2	1	1	7	6	23	22
745	2	1	55	2	2	2	1	1	1	2	3	2	2	2	1	1	5	7	28	20
746	2	1	32	2	2	2	2	1	1	2	3	2	2	2	1	2	5	6	26	21
747	2	1	44	4	2	2	2	1	2	1	2	1	2	2	1	2	5	6	18	17
748	2	1	38	4	2	2	2	2	1	1	2	1	2	2	1	1	5	6	28	16
749	2	1	42	4	2	2	1	2	2	1	2	1	1	2	1	1	5	6	24	17
750	2	1	44	4	2	2	1	2	1	1	2	1	2	2	1	2	5	7	26	23
751	2	2	40	4	2	2	1	2	2	1	2	1	2	2	1	2	5	4	23	20
752	2	2	42	2	2	2	1	2	2	1	2	1	1	2	1	2	5	4	22	22
753	2	2	37	4	2	2	1	2	1	1	1	1	1	2	1	2	5	4	26	21
754	2	2	54	2	2	2	1	2	1	1	2	1	1	2	1	2	4	5	29	23
755	2	2	38	4	2	1	2	2	1	1	2	1	1	2	1	1	5	6	27	21
756	2	2	23	4	1	1	2	1	1	1	2	1	1	2	1	2	5	6	26	23
757	2	1	22	4	1	1	2	2	2	1	2	1	1	2	1	1	5	5	25	22
758	2	1	48	4	2	1	1	2	1	1	2	1	1	2	1	1	7	6	25	25
759	2	1	56	4	2	1	1	2	1	1	2	1	1	2	1	2	5	6	26	23
760	2	1	44	2	2	1	1	1	1	1	1	1	2	2	1	1	7	5	24	24
761	2	1	38	4	2	2	1	2	1	1	2	1	2	2	1	1	7	6	22	22
762	2	1	47	4	2	2	1	2	2	1	2	1	2	1	1	1	7	6	21	21
763	2	1	25	4	2	2	2	2	1	1	1	1	2	2	1	1	7	6	23	24
764	2	1	54	4	2	2	2	1	1	1	1	1	2	2	1	1	7	5	25	23
765	2	1	42	1	2	2	1	2	2	1	2	1	2	2	1	2	5	6	24	24
766	2	1	33	4	1	2	1	2	1	1	2	1	2	2	1	2	5	3	26	25
767	2	1	50	4	1	2	1	2	1	1	2	1	2	2	1	1	5	4	28	23
768	2	1	48	4	1	2	1	2	1	1	2	1	1	2	1	1	7	3	27	17
769	2	1	49	3	1	2	1	1	1	1	2	1	1	1	1	2	7	3	23	22
770	2	1	29	3	1	2	1	2	1	1	1	1	1	2	1	1	7	3	25	26
771	2	1	46	3	1	2	1	2	1	1	2	1	1	2	1	2	7	4	26	17
772	2	1	56	3	2	2	1	2	2	1	2	1	2	2	1	1	7	3	24	26
773	2	1	21	3	1	2	2	2	1	1	2	1	2	2	1	1	7	6	22	24
774	2	1	38	4	2	2	2	1	1	1	2	1	2	2	1	1	7	6	19	21
775	2	1	42	4	1	2	2	2	4	1	2	1	2	2	1	2	7	6	22	22
776	2	1	51	4	2	2	2	2	1	1	2	1	2	2	1	1	7	6	25	24
777	2	1	56	5	2	2	2	2	1	1	2	1	2	2	1	1	7	7	22	28
778	2	1	41	5	2	2	2	1	1	4	3	1	2	2	1	2	7	6	26	23
779	2	1	48	5	2	2	2	2	1	1	2	1	2	2	1	1	7	6	22	22
780	2	1	46	4	2	2	2	2	1	1	2	1	1	2	1	1	5	5	26	23
781	2	1	42	2	2	2	2	2	1	1	2	1	1	2	1	1	5	6	25	26
782	2	1	44	4	1	2	1	1	1	1	1	1	2	2	1	1	7	6	24	20
783	2	1	33	5	1	2	1	2	2	2	2	2	2	2	1	1	5	4	25	20
784	2	1	42	3	1	2	1	2	1	2	2	2	2	2	1	2	5	6	24	24
785	2	1	45	3	2	2	1	2	2	1	1	1	1	2	1	2	6	6	27	29
786	2	1	41	3	1	2	1	1	2	2	2	2	2	2	1	1	5	6	25	22
787	2	1	57	3	1	2	1	2	1	2	2	2	2	2	1	2	5	7	22	20
788	2	1	52	3	1	2	2	2	1	2	2	2	2	2	1	1	8	6	25	16
789	2	1	49	3	3	2	2	2	1	2	1	2	1	2	1	1	8	3	21	21
790	2	1	49	3	2	2	2	1	1	3	2	2	1	2	1	1	8	3	23	25
791	2	1	55	4	2	2	1	2	1	3	2	2	1	2	1	1	8	3	25	22
792	2	1	54	4	2	2	1	2	1	3	2	2	2	2	1	1	8	6	26	21
793	2	1	15	3	1	2	1	2	1	1	2	1	2	2	1	2	8	6	27	23
794	2	1	23	3	2	2	1	1	1	2	2	2	2	2	1	1	8	6	22	18
795	2	1	55	3	2	2	1	2	1	2	2	2	2	2	1	1	8	4	23	24
796	2	1	36	3	2	2	2	2	2	2	2	2	2	2	1	1	8	2	24	17
797	2	1	38	4	2	2	2	2	1	2	2	2	2	2	1	1	8	6	25	25
798	2	1	42	3	2	2	1	1	2	2	2	2	2	2	1	1	8	8	21	25
799	2	1	44	3	2	2	1	2	1	2	2	2	2	2	1	1	8	6	24	16
800	2	1	40	3	2	2	2	2	2	2	2	2	2	2	1	1	5	6	26	27
801	2	1	42	1	4	2	1	2	1	3	2	3	3	2	1	2	5	3	23	25
802	2	2	37	4	2	2	1	1	2	3	2	3	3	2	1	1	5	3	24	24
803	2	2	55	4	2	2	1	2	2	3	2	3	3	1	1	1	5	3	24	22
804	2	2	38	3	2	2	2	2	2	3	3	3	3	2	1	1	5	3	18	28
805	2	2	23	3	2	2	2	2	2	2	3	2	1	2	1	2	5	4	26	23
806	2	2	22	3	2	2	2	1	2	2	3	2	1	2	1	1	5	6	26	21
807	2	2	41	3	2	4	2	2	2	2	3	2	1	2	1	2	6	6	25	22
808	2	2	56	4	2	4	2	2	2	2	3	2	1	2	1	1	6	6	26	23
809	2	2	44	4	2	4	1	2	1	2	2	2	1	1	1	1	6	8	26	22
810	2	2	38	4	2	4	1	1	1	1	2	1	1	2	1	2	6	5	27	18
811	2	2	47	2	2	2	2	2	1	3	2	3	3	2	1	1	6	5	26	20
812	2	2	25	4	1	2	1	2	1	3	2	3	3	2	1	2	6	4	24	21
813	2	2	36	4	2	2	1	2	2	3	2	2	2	2	1	1	6	4	23	22
814	2	2	59	3	2	2	1	1	2	3	3	2	2	2	1	1	6	5	23	24
815	2	2	42	3	2	2	1	2	2	2	3	2	2	2	1	1	6	5	22	22
816	2	2	38	3	2	2	1	2	2	2	3	2	2	2	1	1	6	5	24	18
817	2	2	42	3	1	2	1	2	2	2	3	2	2	2	1	1	4	6	23	19
818	2	2	44	3	1	2	1	1	2	2	3	2	2	2	1	2	5	6	29	20
819	2	2	40	3	1	3	1	2	1	2	2	2	2	2	1	1	5	6	25	21
820	2	2	42	3	1	3	1	2	2	1	2	1	1	2	1	1	5	7	27	24
821	2	2	57	3	1	3	1	2	1	1	1	1	1	2	1	1	5	8	22	19
822	2	2	26	3	1	3	2	1	1	1	1	1	1	2	1	1	7	7	26	22
823	2	2	38	3	1	3	2	2	2	2	3	2	1	2	1	1	7	6	26	24
824	2	2	23	3	1	3	2	2	1	2	3	2	1	2	1	2	7	6	26	25
825	2	1	22	3	1	1	2	2	1	3	3	3	1	2	1	1	7	6	18	23
826	2	1	41	4	2	1	2	1	1	3	3	2	2	2	1	1	7	8	28	17
827	2	1	56	4	2	1	1	2	2	3	3	2	2	2	1	2	7	8	24	22
828	2	1	54	4	2	3	1	2	1	1	1	1	2	2	1	1	7	4	26	26
829	2	1	38	5	2	3	1	2	2	2	2	2	2	2	1	1	7	4	23	17
830	2	1	28	5	2	2	2	1	1	2	2	2	2	2	1	1	7	8	22	26
831	2	2	22	5	1	2	2	2	1	2	2	2	2	2	1	1	7	8	26	24
832	2	2	24	5	2	2	1	2	1	2	2	2	2	2	1	1	7	8	28	23
833	2	2	33	5	2	2	1	2	1	2	2	2	2	2	2	2	7	8	29	18
834	2	2	42	4	2	2	1	1	2	2	2	2	2	2	2	1	7	6	27	22
835	2	2	45	4	2	2	2	2	2	2	2	2	2	2	1	2	7	5	26	25
836	2	2	31	4	2	2	2	2	2	1	1	1	1	2	2	1	7	6	25	23
837	2	2	30	4	2	2	2	2	2	2	2	2	1	2	2	1	7	6	25	24
838	2	2	37	3	2	2	2	1	2	2	2	2	1	2	1	2	7	6	26	22
839	2	2	40	3	2	2	2	2	1	2	2	2	2	2	2	2	7	5	28	21
840	2	2	50	3	3	5	1	2	1	3	2	2	2	2	2	1	7	6	24	24
841	2	2	43	3	3	5	2	2	1	3	2	2	2	2	1	1	7	6	23	23
842	2	2	45	3	3	5	2	1	1	3	2	3	2	2	2	2	7	6	22	17
843	2	2	46	3	3	5	1	2	1	2	2	2	2	2	2	2	7	6	26	23
844	2	2	54	3	2	5	1	2	1	2	2	2	2	2	2	1	7	6	25	20
845	2	2	42	3	2	2	1	1	1	2	2	2	2	2	1	1	7	6	24	24
846	2	2	51	3	1	2	1	2	1	3	2	2	2	2	2	1	7	7	25	22
847	2	2	56	3	2	2	1	2	2	3	2	2	2	2	2	2	7	7	24	23
848	2	2	41	3	2	2	1	2	2	3	2	2	2	2	2	1	7	7	27	26
849	2	2	48	4	2	2	1	1	2	1	1	1	1	2	1	1	7	8	24	24
850	2	2	46	4	1	2	1	2	2	2	2	2	1	2	2	2	7	6	22	27
851	2	2	42	4	1	2	1	2	2	2	2	2	1	1	2	1	5	6	21	24
852	2	2	44	4	1	2	2	2	1	2	2	2	2	2	2	1	5	6	23	24
853	2	2	33	4	1	2	2	1	1	2	2	2	2	2	1	1	5	7	25	25
854	2	2	42	2	1	2	2	2	1	2	2	2	2	2	1	1	5	6	24	20
855	2	2	45	4	1	2	2	2	1	2	2	2	2	2	1	2	5	6	21	21
856	2	2	41	2	1	2	2	2	1	2	2	2	2	2	1	1	5	6	27	23
857	2	2	37	4	1	2	1	1	1	2	2	2	2	2	1	1	7	5	26	20
858	2	2	28	4	1	2	1	2	2	1	1	1	1	2	1	1	5	6	21	18
859	2	2	32	2	1	2	1	2	1	3	2	2	1	2	1	1	8	7	16	19
860	2	2	45	4	1	2	1	1	1	3	2	2	2	2	1	1	5	8	28	26
861	2	1	33	4	1	2	1	2	2	3	2	2	2	2	1	1	8	6	25	25
862	2	1	44	4	1	2	1	2	1	3	2	2	2	2	1	1	8	7	26	23
863	2	2	56	4	2	2	1	2	1	3	2	2	2	2	1	1	8	6	23	18
864	2	2	46	3	2	2	1	1	2	3	2	2	2	2	1	1	8	6	24	20
865	2	2	37	3	2	2	1	2	2	1	1	2	2	2	1	1	8	7	24	21
866	2	2	34	3	2	2	1	2	2	2	2	2	2	2	1	2	8	6	18	22
867	2	2	35	3	2	2	1	1	2	2	2	2	2	2	1	1	8	4	26	24
868	2	2	32	3	2	2	1	2	1	2	2	2	2	2	1	1	8	4	27	22
869	2	2	29	3	4	2	1	2	1	2	2	2	2	2	1	1	8	5	25	18
870	2	1	52	3	2	2	1	2	2	2	2	2	2	2	1	1	8	5	22	19
871	2	1	46	3	2	2	2	1	2	4	3	3	1	2	1	1	8	5	25	20
872	2	1	56	3	2	2	2	2	2	3	2	2	1	2	1	1	5	6	21	24
873	2	1	21	3	1	2	2	1	4	3	2	2	1	2	1	1	5	5	23	22
874	2	1	31	3	2	2	2	2	2	3	2	2	1	2	1	1	5	6	22	28
875	2	1	19	4	1	2	2	2	2	3	2	2	1	2	1	2	5	5	23	23
876	2	1	40	4	2	2	2	1	2	1	1	1	1	2	1	2	5	6	24	21
877	2	1	18	4	1	2	1	2	2	2	2	2	2	1	1	1	5	6	25	22
878	2	1	21	4	1	2	1	2	2	2	2	2	2	2	1	1	5	6	21	23
879	2	1	23	4	2	2	2	2	2	2	2	2	2	2	1	1	5	7	24	22
880	2	1	52	4	2	2	2	1	2	4	3	1	2	2	1	2	5	6	26	22
881	2	1	41	4	2	2	2	2	2	3	2	3	3	2	1	2	8	6	28	23
882	2	1	47	4	2	2	2	2	2	3	2	2	2	2	1	2	8	5	27	26
883	2	1	33	2	2	2	2	1	2	3	2	2	2	2	1	2	8	6	29	20
884	2	1	32	3	2	2	1	2	2	3	2	2	2	2	1	1	8	6	25	20
885	2	1	45	3	1	2	1	2	2	1	1	1	1	2	1	1	8	6	27	24
886	2	1	25	3	2	2	1	2	1	3	2	2	1	2	1	1	8	5	22	29
887	2	1	26	3	2	2	2	2	1	3	2	2	1	2	1	1	8	7	26	22
888	2	1	31	3	1	1	2	2	1	3	2	2	1	2	1	2	8	6	26	21
889	2	1	37	3	2	1	2	2	1	3	2	2	1	2	1	1	8	7	25	24
890	2	1	55	3	2	1	2	2	1	3	2	3	3	2	1	1	5	6	26	19
891	2	1	40	3	2	2	1	1	1	1	2	1	2	2	1	1	5	6	23	22
892	2	1	26	3	1	2	1	1	2	2	2	2	2	2	1	1	4	6	25	21
893	2	1	52	3	2	2	1	2	1	2	2	2	2	2	1	1	5	9	26	23
894	2	1	28	3	1	5	1	2	1	1	2	1	1	2	1	1	5	7	24	25
895	2	1	29	3	1	5	1	2	1	3	2	2	1	2	1	1	5	5	22	16
896	2	1	31	3	1	5	1	1	2	3	3	2	2	2	1	2	5	7	19	27
897	2	1	28	3	1	5	2	2	2	3	3	2	2	2	1	1	5	7	22	25
898	2	1	24	3	1	5	2	2	2	3	3	2	2	2	1	1	5	5	25	27
899	2	1	48	3	1	2	2	2	2	3	3	2	1	2	1	1	7	5	22	21
900	2	1	49	3	2	2	2	1	2	3	3	2	2	2	1	1	5	4	25	23
901	2	1	48	4	2	2	1	2	2	2	3	2	2	2	1	1	5	4	26	22
902	2	1	28	3	2	2	1	2	2	2	3	2	2	2	1	1	6	6	24	20
903	2	1	24	3	1	2	3	2	2	2	3	2	3	2	1	2	5	6	20	21
904	2	1	48	3	1	2	1	1	2	2	3	2	2	2	1	2	8	6	22	17
905	2	1	45	3	2	2	1	2	2	3	3	3	3	2	1	1	8	4	24	16
906	2	1	33	3	2	2	3	2	2	3	2	2	2	2	1	1	8	6	23	21
907	2	1	54	4	2	2	3	1	2	3	2	2	2	2	1	2	8	4	23	22
908	2	1	56	4	1	2	1	2	2	3	2	2	2	2	1	1	8	8	26	24
909	2	1	46	4	2	2	1	2	2	1	1	1	1	2	1	1	8	7	27	23
910	2	1	37	4	2	2	2	1	2	2	2	2	1	2	1	2	8	6	26	20
911	2	1	34	5	2	2	2	2	1	2	2	2	1	1	1	1	8	6	24	22
912	2	1	35	5	2	2	2	2	1	2	2	2	1	2	1	1	8	6	23	21
913	2	1	32	3	2	2	2	2	1	2	2	2	1	2	1	1	8	7	28	23
914	2	1	47	3	2	2	2	1	1	2	2	2	1	2	1	1	7	6	26	25
915	2	1	38	3	2	2	1	2	1	2	3	2	2	2	1	1	5	6	18	16
916	2	1	42	3	2	2	1	2	1	2	3	2	2	2	1	2	5	7	21	27
917	2	1	44	3	2	2	1	2	2	3	3	2	2	2	1	1	5	6	24	25
918	2	1	46	3	2	2	1	1	1	3	3	2	2	2	1	1	5	6	25	24
919	2	1	42	3	2	2	1	2	1	3	3	2	2	2	1	2	5	7	20	22
920	2	1	37	3	2	2	1	2	2	3	2	2	2	2	1	1	5	7	26	21
921	2	1	26	3	2	2	1	2	1	3	2	2	2	2	1	1	5	6	24	22
922	2	1	38	3	1	2	1	1	1	2	2	2	2	2	1	1	5	6	23	24
923	2	1	43	3	1	2	1	2	2	2	2	2	2	2	1	2	5	6	24	28
924	2	1	42	4	1	2	1	2	2	2	2	2	2	2	1	1	4	6	22	23
925	2	1	46	4	1	2	1	1	2	2	2	2	1	2	1	1	5	3	21	22
926	2	1	56	5	2	2	1	2	2	2	2	2	1	2	1	1	5	6	23	23
927	2	1	44	5	1	2	1	2	2	2	2	2	1	2	1	2	5	6	25	26
928	2	1	38	5	2	2	1	2	2	2	2	2	1	2	1	2	5	7	24	20
929	2	1	47	3	2	2	1	1	2	2	2	2	1	2	1	2	5	6	26	20
930	2	1	25	3	1	2	2	2	2	2	2	2	2	2	1	1	5	6	28	22
931	2	1	54	3	2	2	2	2	2	2	2	2	2	2	1	2	5	6	27	22
932	2	1	42	3	2	2	2	2	2	2	2	2	2	2	1	1	8	6	22	21
933	2	1	33	3	2	2	2	1	1	2	2	2	2	2	1	1	8	6	21	22
934	2	1	50	2	1	2	1	2	1	4	3	1	2	2	1	1	8	7	27	24
935	2	1	50	3	2	2	1	2	1	3	2	2	2	2	1	1	8	3	26	28
936	2	1	19	3	1	5	2	2	1	3	2	2	2	2	1	1	8	6	21	23
937	2	1	29	3	2	5	1	1	1	3	2	2	2	2	1	2	8	6	16	28
938	2	1	46	4	2	5	2	2	1	3	3	2	2	2	1	1	8	5	28	23
939	2	1	56	2	1	5	2	2	1	3	3	3	3	2	1	1	8	6	25	21
940	2	1	48	4	4	2	1	2	1	3	3	3	3	2	1	1	5	6	28	22
941	2	1	31	4	2	2	1	1	1	2	3	2	2	2	1	2	5	5	24	23
942	2	1	41	3	2	2	1	2	1	2	3	2	1	2	1	1	5	6	26	22
943	2	1	40	3	2	2	1	2	1	2	3	2	1	2	1	1	5	7	22	18
944	2	1	48	3	2	2	2	2	1	3	3	2	1	1	1	1	5	6	26	20
945	2	1	49	4	2	2	2	1	1	3	2	2	2	2	1	2	5	6	25	25
946	2	1	50	3	1	2	2	2	1	3	2	2	2	2	1	2	5	8	24	24
947	2	1	46	3	1	2	2	2	1	1	1	1	2	2	1	1	5	6	25	22
948	2	1	41	3	1	2	1	2	1	2	2	2	2	2	1	1	5	7	24	24
949	2	1	49	3	1	2	1	1	1	2	2	2	2	2	1	1	5	6	27	29
950	2	1	36	1	1	2	1	2	2	2	3	2	2	2	1	1	5	6	25	22
951	2	1	48	3	1	2	1	2	2	3	3	3	2	2	2	2	8	6	22	20
952	2	1	45	3	1	2	1	2	2	3	3	2	2	2	2	2	8	4	28	16
953	2	1	44	3	1	2	2	1	2	3	3	2	2	2	2	1	8	6	24	21
954	2	1	47	1	1	2	1	2	2	2	3	2	2	2	2	1	8	3	26	23
955	2	1	44	4	2	2	2	2	2	2	2	2	2	2	2	2	8	6	23	20
956	2	1	22	4	2	2	2	1	2	2	2	2	1	2	2	1	8	6	22	18
957	2	1	29	3	2	2	2	2	1	2	2	2	1	2	2	1	8	6	26	19
958	2	1	28	3	2	2	1	2	1	1	1	1	1	2	2	1	5	7	29	26
959	2	1	54	3	2	2	1	2	1	3	2	2	1	2	1	1	7	6	23	25
960	2	1	51	1	2	2	1	1	1	3	2	2	1	2	2	2	5	6	25	23
961	2	1	23	3	1	2	1	2	2	3	3	2	1	2	2	1	5	6	26	24
962	2	1	53	3	2	2	2	2	2	3	3	2	2	2	1	1	6	5	24	25
963	2	1	36	3	2	2	2	1	1	3	3	2	3	2	2	1	5	6	22	23
964	2	1	38	3	1	2	1	2	1	3	3	2	2	2	2	1	5	8	19	17
965	2	1	42	3	2	2	2	2	1	3	3	2	2	2	1	1	5	6	22	22
966	2	1	44	3	2	2	2	1	1	3	2	2	2	2	2	1	5	5	25	26
967	2	1	40	3	1	2	1	2	1	3	2	2	2	1	2	1	5	6	22	23
968	2	1	42	3	2	2	2	2	1	1	1	1	1	2	2	1	5	6	27	26
969	2	1	37	3	4	2	2	1	2	2	2	2	1	2	1	2	8	4	26	24
970	2	1	52	3	2	2	1	2	2	2	2	2	2	2	2	1	8	6	25	18
971	2	1	48	3	2	2	2	2	2	2	3	2	2	2	2	1	8	7	25	19
972	2	1	53	3	2	2	2	1	2	2	3	2	2	2	2	1	8	6	26	20
973	2	1	52	4	3	2	2	2	2	3	3	2	2	2	1	1	5	5	25	21
974	2	1	49	3	2	2	2	2	2	3	3	2	2	2	2	2	7	8	21	24
975	2	1	56	3	2	2	2	1	2	3	2	2	1	2	2	2	5	6	24	19
976	2	1	44	3	2	5	2	2	2	3	2	2	2	2	2	2	5	6	26	22
977	2	1	38	5	2	5	2	2	2	3	2	2	2	2	1	1	5	6	23	25
978	2	1	47	5	2	5	1	1	2	4	3	1	2	2	1	1	5	5	24	22
979	2	1	52	3	2	5	1	2	1	2	2	2	2	2	1	1	8	6	24	21
980	2	1	50	4	3	4	1	2	1	2	2	2	2	2	1	1	8	6	25	23
981	2	1	59	3	2	4	1	1	1	2	2	2	2	2	1	1	8	4	21	18
982	2	1	42	3	2	4	1	2	2	2	2	2	2	2	2	2	8	6	23	24
983	2	1	38	3	2	4	1	2	2	2	2	2	2	2	2	1	5	6	25	17
984	2	1	42	3	3	2	1	1	1	2	2	2	2	2	2	1	5	6	26	17
985	2	1	44	3	2	2	1	2	1	2	2	2	2	2	1	1	5	6	27	26
986	2	1	40	3	2	3	2	2	1	2	2	2	1	2	2	2	5	7	22	24
987	2	1	42	3	2	3	2	1	1	1	1	1	1	2	2	1	7	6	23	23
988	2	1	37	3	2	3	2	2	1	2	2	2	1	2	2	1	5	6	24	18
989	2	1	26	4	3	2	1	2	1	2	2	2	2	2	1	2	8	8	19	22
990	2	1	38	4	2	2	2	1	2	2	2	2	2	2	2	1	8	6	22	25
991	2	1	53	4	2	2	2	2	2	2	2	2	2	2	2	1	8	6	25	23
992	2	1	52	5	2	4	1	2	2	1	1	1	1	2	2	2	8	7	22	17
993	2	1	24	4	1	4	2	2	2	2	2	2	1	2	1	1	8	6	26	16
994	2	1	56	4	2	4	2	1	2	2	2	2	1	2	2	1	8	6	23	18
995	2	1	41	4	2	2	1	2	4	2	2	2	1	2	2	1	8	6	24	20
996	2	1	38	4	2	2	2	1	1	2	2	2	2	2	2	1	8	5	24	21
997	2	1	48	2	2	2	2	2	1	2	2	2	2	2	1	2	5	6	18	22
998	2	1	52	4	2	2	2	2	1	2	2	2	2	2	2	1	5	6	26	24
999	2	2	54	4	2	3	1	2	1	1	1	1	1	2	2	1	5	5	27	22
1000	2	2	33	4	2	3	2	1	1	2	2	2	1	2	2	1	5	6	25	18
1001	2	2	42	3	2	3	1	2	1	2	2	2	1	2	1	1	4	6	22	19
1002	2	2	45	3	2	3	1	2	2	2	2	2	1	1	2	2	5	6	25	27
1003	2	2	31	3	2	2	1	1	1	2	2	2	2	2	2	1	8	7	21	24
1004	2	2	30	3	2	2	2	2	2	2	1	2	2	2	2	1	8	6	23	24
1005	2	2	37	3	4	2	1	2	2	2	2	2	2	2	2	1	8	6	25	25
1006	2	2	50	4	2	4	1	1	2	1	1	1	2	2	1	2	8	7	25	20
1007	2	2	51	4	2	4	2	2	2	3	2	2	2	2	1	2	8	6	21	21
1008	2	2	43	5	2	4	1	2	2	3	2	2	2	2	1	1	8	4	24	24
1009	2	2	45	4	2	4	1	1	2	3	2	2	2	2	1	1	8	6	26	22
1010	2	2	46	4	2	4	1	2	2	3	2	2	2	2	1	2	8	6	28	21
1011	2	2	54	2	2	4	2	2	2	3	2	2	2	2	2	1	8	6	27	24
1012	2	2	36	4	1	4	1	1	2	3	2	2	2	2	2	1	5	4	23	23
1013	2	2	23	4	1	4	1	2	1	3	2	2	2	2	1	1	5	6	25	17
1014	2	2	26	4	1	4	1	2	2	3	2	2	2	2	1	1	5	6	26	23
1015	2	2	28	3	1	4	2	1	1	3	2	2	2	2	1	1	5	6	24	20
1016	2	2	44	3	1	4	1	2	1	4	3	1	1	2	1	1	5	6	22	22
1017	2	2	41	3	1	4	1	2	1	2	2	2	1	2	1	2	8	6	26	21
1018	2	2	35	4	2	2	1	2	1	2	2	2	1	2	1	2	8	7	26	23
1019	2	2	50	4	2	2	2	2	1	1	1	1	1	2	1	1	8	6	25	24
1020	2	1	18	5	1	2	1	1	1	2	2	2	1	2	1	1	8	6	26	22
1021	2	1	24	4	1	2	1	2	1	2	2	2	1	2	1	2	8	5	21	28
1022	2	1	23	2	2	2	2	2	1	2	2	2	2	2	1	1	8	6	24	24
1023	2	1	52	4	1	3	1	2	1	2	2	2	2	2	2	1	8	6	25	19
1024	2	1	37	4	1	3	1	2	1	2	2	2	2	2	2	1	8	6	20	22
1025	2	1	28	4	1	3	2	1	1	2	2	2	2	2	1	1	8	7	26	21
1026	2	1	32	3	1	3	1	2	1	1	2	1	2	2	2	1	8	6	24	22
1027	2	1	45	3	1	3	1	2	1	3	2	3	2	2	2	1	8	6	23	24
1028	2	1	33	3	2	3	1	2	1	3	2	3	3	2	1	1	8	6	22	29
1029	2	1	21	3	1	3	2	1	1	3	2	3	3	1	1	1	7	6	21	22
1030	2	2	22	4	2	3	1	2	2	3	2	3	3	2	1	2	5	6	26	21
1031	2	2	46	4	2	3	1	2	1	4	3	1	1	2	1	2	5	6	24	16
1032	2	2	37	4	2	3	1	2	2	3	2	3	1	2	1	1	6	4	20	21
1033	2	2	34	4	1	3	2	1	2	3	2	2	1	2	1	1	5	6	22	25
1034	2	2	35	5	1	3	1	2	2	3	2	2	1	2	2	2	5	6	24	22
1035	2	2	32	5	1	3	1	2	2	3	2	2	1	2	2	1	5	6	23	21
1036	2	2	29	4	1	3	1	2	2	3	3	2	1	2	2	1	5	7	29	23
1037	2	2	29	4	2	3	2	2	2	3	3	2	2	2	2	1	5	6	25	18
1038	2	2	46	4	2	3	1	1	2	3	3	3	2	2	1	2	5	6	27	24
1039	2	2	56	3	2	2	1	2	2	1	2	1	2	2	2	1	5	5	22	17
1040	2	2	21	3	1	4	1	2	1	1	1	1	2	2	2	1	5	6	28	25
1041	2	1	44	3	2	4	1	2	1	2	2	2	2	2	2	1	5	6	26	26
1042	2	1	47	3	2	4	1	1	1	2	2	2	2	2	1	1	5	6	18	21
1043	2	1	40	3	2	4	1	2	1	2	2	2	2	2	2	1	5	5	28	20
1044	2	1	19	3	1	4	1	2	1	2	3	2	2	2	2	2	7	6	24	25
1045	2	1	26	3	1	4	3	2	1	2	3	2	2	2	2	1	5	6	26	16
1046	2	1	23	3	2	4	3	1	1	1	1	1	1	2	1	1	8	6	23	27
1047	2	1	25	4	2	2	3	2	1	2	2	2	1	2	2	1	8	7	22	25
1048	2	1	41	4	2	2	2	2	1	2	2	2	1	2	2	2	8	6	26	27
1049	2	1	47	4	2	2	2	2	1	2	2	2	1	2	2	1	8	6	29	21
1050	2	1	52	5	3	2	2	1	1	2	3	2	2	2	1	1	8	4	27	23
1051	2	1	51	5	3	2	2	2	1	2	3	2	2	2	2	2	8	6	26	22
1052	2	1	45	5	2	2	3	2	1	3	3	2	2	2	2	1	8	6	25	20
1053	2	1	55	5	2	4	3	1	1	3	3	2	2	2	2	1	8	6	27	21
1054	2	1	26	4	2	4	3	2	1	3	2	2	2	2	2	1	8	8	26	23
1055	2	1	31	4	2	4	3	2	1	1	2	1	1	2	1	1	8	5	21	21
1056	2	1	37	4	1	4	3	2	1	2	2	2	1	2	1	2	8	5	16	22
1057	2	1	54	4	1	4	3	2	1	2	2	2	1	2	1	1	8	4	28	23
1058	2	1	49	4	1	2	1	1	1	2	2	2	1	2	1	1	8	5	25	22
1059	2	1	54	4	1	2	1	2	2	1	1	1	2	2	1	1	5	8	28	22
1060	2	1	21	4	1	2	1	2	2	2	2	2	2	2	2	2	5	8	24	23
1061	2	1	53	4	1	2	1	1	2	2	2	2	2	2	2	1	5	6	23	26
1062	2	1	29	2	1	3	3	2	2	2	3	2	2	2	2	1	5	6	26	20
1063	2	1	50	4	1	3	3	2	2	2	3	2	2	2	2	1	5	6	27	22
1064	2	1	28	4	1	3	3	1	2	1	2	1	2	2	1	2	4	6	26	21
1065	2	1	50	4	1	3	3	2	2	3	2	2	2	1	2	1	5	4	24	24
1066	2	1	48	4	2	3	2	2	2	3	2	2	2	2	2	1	5	6	23	17
1067	2	1	47	4	3	3	2	1	2	3	3	2	2	2	2	1	5	6	24	26
1068	2	1	33	4	2	3	2	2	2	3	3	2	1	2	1	2	5	8	22	24
1069	2	1	50	4	2	3	2	2	2	3	3	3	1	2	2	2	5	6	19	23
1070	2	1	45	2	2	3	2	2	2	2	2	2	2	2	2	2	5	6	22	18
1071	2	1	46	4	1	3	3	1	2	2	2	2	2	2	2	1	8	8	25	22
1072	2	1	55	3	1	2	3	2	2	2	2	2	2	2	1	1	8	8	22	25
1073	2	1	49	3	1	2	3	2	2	2	2	2	2	2	2	1	8	4	26	23
1074	2	1	37	3	1	2	3	1	2	3	3	3	2	2	2	1	8	4	22	24
1075	2	1	47	3	1	4	3	2	1	3	3	2	2	2	2	2	8	8	26	22
1076	2	1	40	3	1	4	3	2	4	3	3	2	2	2	2	1	8	8	25	21
1077	2	1	46	3	2	4	3	2	1	2	2	2	2	2	1	1	8	8	24	25
1078	2	1	49	5	3	4	1	1	1	2	2	2	2	2	2	1	8	8	25	23
1079	2	1	47	5	2	4	1	2	1	2	2	2	2	2	2	1	8	6	24	17
1080	2	1	49	5	2	4	2	2	1	1	1	1	1	2	2	1	8	5	27	22
1081	2	1	31	5	2	2	2	1	1	2	2	2	2	2	2	1	8	6	25	26
1082	2	1	28	5	2	2	2	2	1	2	2	2	2	2	1	1	4	6	22	25
1083	2	1	24	3	1	2	2	2	1	3	2	2	2	2	1	2	5	6	25	16
1084	2	1	48	3	1	2	1	2	1	3	3	2	1	2	1	1	5	5	26	27
1085	2	1	29	3	1	2	1	1	1	3	3	2	2	2	1	1	5	7	24	25
1086	2	1	31	3	1	2	3	2	1	3	3	3	2	2	1	1	5	5	22	27
1087	2	1	28	3	1	2	3	2	1	2	2	2	2	2	2	1	8	5	21	21
1088	2	1	24	3	1	2	2	1	1	2	2	2	2	2	2	1	8	6	23	24
1089	2	1	48	3	1	2	2	2	1	2	2	2	2	2	1	2	8	6	25	29
1090	2	1	45	3	1	3	2	2	1	1	1	1	1	2	2	1	8	6	24	22
1091	2	1	33	4	1	3	2	1	1	2	2	2	2	2	2	1	8	7	26	20
1092	2	1	21	4	1	3	2	2	1	2	2	2	2	2	2	1	8	8	28	24
1093	2	1	22	5	2	3	2	2	1	2	2	2	2	2	1	1	8	7	27	25
1094	2	1	46	5	2	3	2	2	1	2	2	2	2	2	2	2	8	6	23	20
1095	2	1	37	5	2	3	2	1	1	2	2	2	2	2	2	1	8	6	25	21
1096	2	1	34	4	2	3	3	2	1	1	1	1	2	2	2	1	8	6	26	23
1097	2	1	35	4	1	3	3	2	4	2	2	2	2	2	1	1	8	5	26	20
1098	2	1	32	4	1	3	3	1	1	2	2	2	2	2	1	1	8	6	23	18
1099	2	1	29	4	1	3	3	2	1	2	2	2	2	1	1	2	5	7	24	19
1100	2	1	38	4	1	3	3	2	2	2	2	2	2	2	1	2	5	8	24	26
1101	2	1	42	4	1	2	1	1	2	1	1	1	2	2	1	2	5	6	18	25
1102	2	1	44	4	1	2	1	2	2	2	2	2	2	2	2	2	5	7	26	23
1103	2	1	40	4	2	2	1	1	2	2	2	2	2	2	2	1	5	6	26	24
1104	2	1	42	4	2	2	3	2	2	2	2	2	2	2	2	1	5	6	25	24
1105	2	1	37	3	2	2	3	2	1	2	2	2	2	2	1	1	8	7	26	22
1106	2	1	26	3	2	2	3	2	2	2	2	2	2	2	2	1	8	6	26	23
1107	2	1	38	3	2	4	1	2	2	4	3	1	1	2	2	2	8	4	27	26
1108	2	1	23	3	2	4	1	1	2	3	2	3	2	2	2	1	8	4	26	24
1109	2	1	22	3	2	4	1	2	4	3	2	3	1	2	1	1	8	5	24	27
1110	2	1	15	3	1	3	3	2	1	3	2	2	2	2	2	1	8	5	23	22
1111	2	1	56	3	2	3	3	1	1	3	3	2	1	2	2	2	8	5	23	18
1112	2	1	44	4	1	3	3	2	1	2	2	2	2	2	2	1	8	6	22	20
1113	2	1	38	4	1	3	3	2	1	2	2	2	2	2	1	1	8	6	24	21
1114	2	1	47	4	1	3	3	1	1	2	2	2	1	2	2	2	8	4	25	22
1115	2	1	25	4	1	3	2	2	1	3	3	2	2	2	2	1	5	6	21	24
1116	2	1	54	5	1	3	2	2	1	3	2	2	2	2	1	1	5	6	23	22
1117	2	1	42	5	2	3	2	1	1	2	2	2	1	2	1	1	5	6	25	24
1118	2	1	33	4	2	3	2	2	1	2	2	2	2	2	1	1	5	7	26	19
1119	2	1	20	4	1	3	2	2	1	2	3	2	2	2	1	1	7	7	27	22
1120	2	1	20	4	1	3	2	2	1	2	2	2	2	2	2	1	5	7	22	21
1121	2	1	19	2	1	3	2	1	1	2	2	2	1	2	2	2	5	8	23	22
1122	2	1	29	4	2	3	2	2	1	2	2	2	2	2	2	1	6	4	24	24
1123	2	1	46	4	2	3	3	2	1	3	3	2	2	2	1	2	5	6	25	28
1124	2	1	56	4	2	3	3	2	1	3	3	2	1	2	2	1	5	6	21	23
1125	2	1	21	4	1	3	3	1	1	3	3	3	2	2	2	1	5	7	24	28
1126	2	1	31	4	2	4	3	2	1	2	3	2	1	2	2	2	5	6	22	23
1127	2	1	19	4	1	4	3	2	1	2	2	2	2	2	1	1	5	6	26	22
1128	2	1	40	4	2	4	3	2	1	2	2	2	2	2	2	1	5	6	28	22
1129	2	1	18	4	1	4	3	1	1	2	2	2	2	2	2	1	8	5	29	23
1130	2	1	17	2	1	4	3	2	1	2	2	2	2	2	1	2	8	7	27	26
1131	2	1	23	4	2	2	3	2	1	2	2	2	2	2	2	2	8	6	26	23
1132	2	1	16	4	1	2	3	1	1	3	2	3	2	2	2	2	8	7	25	21
1133	2	1	37	4	2	3	1	2	2	3	3	2	2	2	1	2	8	6	25	22
1134	2	1	47	3	2	3	3	2	2	3	3	2	2	2	2	2	8	6	26	23
1135	2	1	33	3	2	3	3	1	2	3	3	2	2	2	2	1	8	6	28	23
1136	2	1	32	3	2	3	2	2	1	3	2	2	2	2	1	1	5	9	24	22
1137	2	1	45	3	2	2	2	2	1	3	2	2	2	2	2	2	5	3	23	20
1138	2	1	25	3	2	2	2	1	1	1	1	1	1	2	2	1	5	5	22	21
1139	2	1	26	3	1	2	2	2	2	3	2	2	2	2	1	1	5	3	26	17
1140	2	1	31	3	2	2	2	2	2	3	2	2	2	2	1	1	5	7	23	16
1141	2	1	37	4	2	2	3	2	1	3	3	2	2	2	1	1	5	3	29	24
1142	2	1	29	4	2	4	2	2	1	3	2	2	1	2	1	1	5	6	25	23
1143	2	1	40	4	2	4	2	1	1	3	2	2	2	2	1	2	5	3	27	17
1144	2	1	23	4	2	4	1	2	1	3	2	2	2	2	1	1	5	3	22	23
1145	2	1	21	4	1	4	2	2	2	3	2	2	2	2	1	1	5	3	26	20
1146	2	1	25	4	2	4	2	2	2	3	2	2	1	2	2	1	5	8	26	22
1147	2	1	26	4	2	3	2	1	1	3	3	2	2	2	2	1	7	6	26	21
1148	2	1	31	1	2	3	2	2	2	3	3	2	2	1	2	1	5	6	18	23
1149	2	1	28	3	2	3	2	2	2	3	3	2	2	2	2	1	8	7	28	18
1150	2	1	24	1	1	3	2	2	2	3	2	3	2	2	1	2	8	6	24	19
1151	2	1	48	3	1	3	2	1	1	1	1	1	2	2	2	1	8	6	26	20
1152	2	2	29	3	1	3	2	2	2	2	2	2	2	2	2	1	8	5	23	24
1153	2	2	31	1	1	3	2	2	2	2	3	2	2	2	2	2	5	6	21	22
1154	2	2	28	3	1	3	2	1	4	2	3	2	1	2	1	1	5	4	16	28
1155	2	2	24	2	1	3	2	1	2	2	2	2	2	2	2	1	5	6	28	23
1156	2	2	48	3	1	3	1	2	2	3	2	2	2	2	2	2	5	6	25	21
1157	2	2	45	1	1	3	2	2	2	3	2	2	1	2	2	1	5	6	26	22
1158	2	2	33	1	1	2	2	1	2	3	2	2	2	2	1	1	5	6	23	24
1159	2	2	21	1	1	2	2	2	1	3	2	2	1	2	2	1	5	3	24	23
1160	2	2	22	4	2	2	2	2	1	3	2	2	2	2	2	2	5	6	24	20
1161	2	2	46	4	2	2	2	1	1	4	3	1	2	2	2	2	4	6	18	22
1162	2	2	37	4	2	2	1	2	1	2	2	2	2	2	1	2	5	7	26	21
1163	2	2	34	3	1	2	1	2	2	2	2	2	2	2	2	2	8	6	27	22
1164	2	2	35	3	1	4	1	2	2	1	1	1	2	2	2	2	8	6	25	18
1165	2	2	32	3	1	4	2	1	2	2	2	2	2	2	2	2	8	6	22	19
1166	2	2	29	3	1	4	2	2	1	2	2	2	1	2	2	2	8	6	25	20
1167	2	2	38	4	1	4	2	2	1	2	2	2	2	2	1	1	8	6	21	21
1168	2	2	42	4	1	4	2	2	1	2	1	2	2	2	1	1	8	7	23	24
1169	2	2	44	4	1	4	2	1	1	3	2	2	1	2	1	1	8	4	25	19
1170	2	1	40	4	1	3	2	2	2	3	2	2	2	2	1	1	5	6	24	22
1171	2	1	42	3	1	3	2	2	1	3	3	3	2	2	1	1	4	6	25	25
1172	2	1	37	3	2	3	2	1	1	3	2	3	2	2	2	1	5	6	24	22
1173	2	1	26	3	2	3	2	2	1	2	2	2	1	2	2	1	5	4	27	28
1174	2	1	38	3	2	3	2	2	2	2	2	2	2	2	1	2	5	6	24	23
1175	2	1	23	4	1	2	2	2	1	2	3	2	2	2	1	1	5	4	22	22
1176	2	1	22	4	1	2	2	1	1	2	2	2	2	2	1	1	5	8	21	23
1177	2	1	21	4	1	2	2	2	1	2	2	2	2	2	1	1	5	7	23	26
1178	2	2	56	4	4	2	1	2	1	2	3	2	2	2	1	2	8	6	25	20
1179	2	2	44	4	2	2	2	2	1	2	2	2	2	2	1	1	8	6	24	20
1180	2	2	38	3	2	3	2	1	2	2	3	2	2	2	1	1	8	5	21	22
1181	2	2	47	3	2	3	2	2	2	3	2	2	2	2	2	2	8	4	27	22
1182	2	2	25	3	1	3	2	2	2	3	2	2	2	1	2	1	8	3	26	20
1183	2	2	54	4	1	3	2	1	2	3	2	2	2	2	2	1	8	6	23	20
1184	2	2	42	4	1	1	2	2	2	3	3	2	2	2	2	1	8	6	25	24
1185	2	2	33	2	1	4	2	2	1	3	2	2	2	2	2	2	5	5	26	29
1186	2	2	20	4	1	4	1	2	1	2	3	2	2	2	2	1	5	6	24	22
1187	2	2	20	4	1	4	2	1	1	2	2	2	2	2	1	2	5	6	22	21
1188	2	2	19	3	1	4	2	2	1	2	2	2	2	2	1	1	5	5	19	23
1189	2	2	29	3	2	3	2	2	1	1	1	1	2	2	1	1	7	6	22	25
1190	2	2	46	3	2	3	1	1	1	2	2	2	2	2	2	1	5	5	25	16
1191	2	2	56	4	2	3	1	2	1	2	3	2	2	2	2	1	5	4	22	27
1192	2	2	21	4	1	3	1	2	1	2	3	2	2	2	2	1	6	7	25	25
1193	2	2	31	4	2	2	2	1	1	2	3	2	2	2	1	1	8	6	26	24
1194	2	2	19	4	1	2	2	2	1	3	2	2	2	2	1	2	8	7	24	22
1195	2	2	40	4	2	2	2	2	1	3	2	2	2	2	1	1	8	6	20	21
1196	2	2	18	2	2	2	2	1	1	3	2	2	1	2	1	1	8	6	22	22
1197	2	2	17	4	1	4	2	2	2	3	2	2	2	2	1	1	8	7	24	24
1198	2	2	23	4	2	4	2	1	2	3	3	2	2	2	1	1	8	6	22	18
1199	2	2	18	4	1	4	2	2	2	3	3	2	2	2	2	1	8	6	23	20
1200	2	2	35	4	2	4	2	2	2	3	3	2	1	2	2	2	8	7	24	21
1201	2	2	32	4	2	2	2	1	2	1	1	1	2	2	2	1	5	7	25	22
1202	2	2	29	3	1	2	2	2	2	2	2	2	2	2	2	1	5	6	21	28
1203	2	2	38	3	1	2	2	2	1	2	2	2	2	2	1	2	7	7	24	23
1204	2	1	42	3	1	2	2	2	1	2	2	2	2	2	2	2	5	6	26	21
1205	2	1	44	3	1	2	2	2	1	2	3	2	2	2	2	2	5	6	28	22
1206	2	1	40	3	1	3	2	1	1	2	3	2	2	2	2	1	6	8	27	23
1207	2	2	42	3	1	3	2	2	1	2	2	2	2	2	1	1	5	6	29	23
1208	2	2	37	3	1	2	2	1	1	2	2	2	2	2	2	1	5	7	25	21
1209	2	2	26	3	1	2	2	2	1	3	2	2	2	2	2	1	5	6	27	22
1210	2	2	38	3	1	2	2	1	1	3	2	2	1	2	2	2	8	6	22	23
1211	2	2	23	3	1	2	1	1	1	3	2	2	2	2	2	2	8	6	26	22
1212	2	2	22	4	2	3	1	2	1	3	2	2	2	2	1	2	8	5	26	18
1213	2	2	21	4	1	3	2	2	2	3	2	2	1	2	2	2	8	6	25	20
1214	2	2	56	4	2	3	2	2	2	4	3	1	2	2	2	1	8	6	26	21
1215	2	2	44	4	2	3	1	1	2	3	2	2	2	2	2	1	8	4	24	22
1216	2	2	38	4	2	3	2	2	2	3	2	2	2	2	2	1	8	6	23	24
1217	2	2	47	4	2	4	2	2	2	3	3	2	2	2	2	2	8	6	24	23
1218	2	2	25	4	2	4	2	2	2	3	3	2	2	2	1	1	5	6	22	20
1219	2	2	54	4	2	4	2	2	2	3	3	2	2	2	1	1	5	6	21	19
1220	2	2	42	4	2	4	2	1	1	3	2	2	2	2	1	1	5	7	23	22
1221	2	2	31	4	2	4	2	2	1	3	2	3	2	2	1	2	5	6	25	21
1222	2	2	20	4	1	4	2	2	1	1	2	1	1	2	1	1	5	6	24	22
1223	2	2	22	4	1	3	1	2	1	3	3	3	2	2	1	1	5	8	26	24
1224	2	2	19	3	1	3	1	1	1	3	3	2	1	2	2	1	5	6	28	28
1225	2	2	29	3	2	3	2	2	1	3	3	2	2	2	2	2	5	7	27	23
1226	2	2	46	3	2	3	2	2	1	3	2	2	2	2	2	1	4	6	22	28
1227	2	2	56	3	2	3	2	2	1	3	2	2	2	2	1	1	5	5	21	22
1228	2	2	21	3	1	3	2	1	1	3	2	2	1	1	1	1	5	8	27	23
1229	2	2	31	3	2	3	2	2	1	1	1	1	1	2	1	1	5	7	26	26
1230	2	2	32	3	2	3	2	2	1	3	3	3	3	2	1	1	5	4	21	20
1231	2	2	29	5	2	2	2	2	1	3	3	2	2	2	2	2	5	6	23	20
1232	2	2	38	5	2	2	2	1	1	3	3	2	2	2	2	2	5	3	23	24
1233	2	2	42	3	2	2	2	2	2	3	2	2	2	2	2	1	7	6	26	29
1234	2	1	44	3	2	2	2	2	2	3	2	2	2	2	1	1	5	6	27	22
1235	2	1	40	4	2	2	2	2	2	3	2	2	2	2	2	1	5	6	26	21
1236	2	1	42	4	4	2	2	1	2	3	2	3	1	2	2	1	8	7	24	24
1237	2	1	37	5	2	1	2	2	2	4	3	1	1	2	2	2	8	6	23	24
1238	2	1	26	5	2	1	2	2	2	2	2	2	2	2	1	2	8	6	28	22
1239	2	2	38	4	2	3	2	2	2	2	2	2	2	2	2	2	8	6	26	18
1240	2	2	23	3	2	3	2	1	1	2	2	2	1	2	2	2	8	5	18	19
1241	2	2	22	3	2	3	2	2	1	1	1	1	2	2	2	1	8	6	21	20
1242	2	2	21	3	1	3	2	2	1	2	2	2	2	2	1	1	5	8	24	24
1243	2	2	56	3	2	3	2	2	1	2	3	2	2	2	2	1	5	6	25	23
1244	2	2	44	3	2	2	2	1	1	2	3	2	2	2	2	2	5	5	20	25
1245	2	2	38	3	3	2	2	2	1	2	3	2	2	2	2	2	5	6	26	16
1246	2	2	47	3	3	2	2	2	1	1	2	1	1	2	1	2	5	6	24	27
1247	2	2	25	3	3	2	2	2	1	3	2	3	2	2	1	2	5	4	26	25
1248	2	2	54	3	2	2	2	1	4	3	2	2	2	2	1	1	7	5	23	24
1249	2	2	42	3	2	2	2	2	1	3	3	2	2	2	1	1	5	5	22	22
1250	2	2	33	4	2	3	2	2	1	3	3	2	2	2	1	1	5	5	26	23
1251	2	2	21	4	1	3	2	1	1	3	3	2	2	2	1	1	8	5	29	18
1252	2	2	20	4	1	3	2	2	1	1	1	1	1	2	1	1	8	5	23	24
1253	2	2	21	4	1	3	2	2	1	3	2	2	2	2	1	1	8	6	25	17
1254	2	2	29	4	2	3	2	1	1	3	2	2	2	2	2	1	8	6	26	25
1255	2	1	45	4	1	2	2	2	1	3	3	2	2	2	2	1	8	6	24	24
1256	2	1	56	2	1	2	1	2	1	3	3	2	2	2	2	2	8	6	22	22
1257	2	1	21	4	1	2	2	2	1	3	3	2	2	2	2	1	8	7	19	24
1258	2	1	29	4	2	2	2	1	1	1	1	1	1	2	1	1	8	6	22	29
1259	2	1	54	4	1	3	2	2	2	2	2	2	2	2	1	2	5	6	25	22
1260	2	1	15	4	1	3	2	2	2	2	2	2	2	1	1	1	5	7	22	20
1261	2	1	23	4	1	3	2	1	2	2	3	2	2	2	1	1	7	6	16	16
1262	2	1	23	2	1	3	1	2	2	3	3	2	2	2	2	2	5	6	28	21
1263	2	1	36	4	1	3	2	2	2	3	3	2	1	2	2	1	5	6	25	19
1264	2	1	38	4	1	3	2	1	2	3	2	2	2	2	2	1	5	6	28	20
1265	2	1	42	4	1	2	2	2	2	3	2	2	1	2	2	1	5	7	24	21
1266	2	1	44	3	1	2	2	2	2	3	2	2	1	2	1	1	5	6	26	22
1267	2	1	40	3	1	2	2	1	2	3	2	2	2	2	1	2	5	6	22	24
1268	2	1	42	3	1	2	2	2	2	3	2	2	2	2	1	1	9	7	26	28
1269	2	1	37	3	1	3	2	2	1	3	2	2	2	2	1	1	9	5	25	23
1270	2	1	26	3	2	3	2	2	1	3	2	2	2	2	1	1	5	5	24	22
1271	2	1	38	3	3	3	2	1	1	3	2	2	2	2	1	1	5	4	25	23
1272	2	1	23	3	2	3	2	2	1	1	1	1	1	2	2	1	9	4	24	26
1273	2	1	22	3	2	2	2	2	1	2	2	2	2	2	2	2	5	6	27	20
1274	2	1	21	4	1	2	2	2	1	2	2	2	2	2	2	1	5	6	25	20
1275	2	1	56	4	2	2	2	1	1	2	3	2	2	2	2	1	4	6	22	22
1276	2	1	44	4	2	2	3	2	1	2	3	2	2	2	2	1	9	6	28	18
1277	2	1	38	5	2	3	3	2	1	1	2	1	1	2	1	2	5	6	23	22
1278	2	1	47	5	2	3	3	1	1	1	2	1	1	2	1	2	5	7	24	21
1279	2	1	25	5	2	3	3	2	1	1	2	1	1	2	1	2	9	6	24	26
1280	2	1	36	5	2	3	3	2	1	1	2	1	1	2	1	2	5	6	25	25
1281	2	1	59	5	2	3	3	2	1	1	2	1	1	2	1	2	5	6	21	21
1282	2	1	42	4	2	3	1	1	1	3	3	3	2	2	1	1	9	7	23	24
1283	2	1	38	4	2	3	1	2	1	3	3	3	2	2	1	1	5	6	25	23
1284	2	1	42	2	2	3	3	2	2	3	3	3	2	2	1	1	5	6	26	17
1285	2	1	44	2	2	2	3	1	2	2	2	2	1	1	1	1	4	5	27	23
1286	2	1	40	1	2	2	3	2	2	2	2	2	2	2	2	1	5	6	22	20
1287	2	1	42	1	2	2	3	2	2	2	2	2	2	2	2	2	5	6	27	22
1288	2	1	37	4	2	2	3	1	1	2	3	2	1	2	2	1	9	4	26	21
1289	2	1	26	4	2	3	3	2	1	3	3	2	1	2	2	1	5	6	25	23
1290	2	1	38	4	2	3	2	2	1	3	3	2	2	2	1	1	5	6	25	17
1291	2	1	23	5	1	3	2	2	1	3	2	2	2	2	2	1	5	6	26	26
1292	2	1	22	2	1	3	2	2	1	3	2	2	2	2	2	1	9	4	25	24
1293	2	1	21	3	1	2	2	2	1	3	2	2	2	2	2	1	5	6	21	23
1294	2	1	56	1	2	2	2	2	1	3	3	2	2	2	2	2	5	6	24	18
1295	2	1	41	2	2	2	2	1	3	3	3	2	2	2	1	1	5	6	26	24
1296	2	1	38	2	2	2	3	2	3	1	1	1	1	2	1	1	4	6	21	25
1297	2	1	28	4	2	2	3	2	1	2	2	2	1	2	1	1	5	6	16	20
1298	2	1	22	4	1	1	3	2	3	2	2	2	1	2	1	1	5	7	28	21
1299	2	1	24	4	2	3	3	1	3	2	2	2	1	2	1	2	9	6	25	24
1300	2	1	33	4	2	3	3	2	2	2	2	2	2	2	1	1	9	6	28	23
1301	2	1	42	3	2	3	1	2	2	2	2	2	2	2	1	2	5	6	24	18
1302	2	1	45	3	2	3	3	2	2	4	3	1	2	2	1	1	5	6	23	24
1303	2	1	31	3	2	3	3	1	2	3	2	3	1	2	2	1	7	7	22	21
1304	2	1	30	3	2	3	3	2	2	3	2	2	2	2	2	1	9	6	26	24
1305	2	1	37	4	2	3	3	2	2	3	3	2	2	2	2	2	5	6	25	19
1306	2	1	20	4	1	2	3	2	2	3	3	2	1	2	2	1	9	6	24	22
1307	2	1	30	4	2	2	3	1	2	3	3	2	2	2	2	2	6	5	25	25
1308	2	1	43	5	2	2	1	2	2	3	3	2	1	2	1	2	5	6	24	22
1309	2	1	45	5	1	2	2	2	2	3	3	2	2	2	2	2	5	6	23	21
1310	2	1	46	4	1	2	2	1	2	3	2	2	2	1	2	2	8	5	22	23
1311	2	1	30	4	1	3	2	2	2	3	2	2	2	2	2	1	5	6	24	24
1312	2	1	36	3	1	3	2	2	2	1	1	1	1	2	1	1	5	6	23	25
1313	2	1	23	2	1	3	2	2	2	2	2	2	2	2	2	2	5	5	29	23
1314	2	1	26	3	1	3	2	2	2	2	3	2	1	2	2	1	5	6	25	17
1315	2	1	28	1	1	3	2	2	2	2	3	2	2	2	2	1	4	6	27	22
1316	2	1	44	3	1	3	2	1	2	2	3	2	2	2	1	1	8	4	22	26
1317	2	1	41	1	1	3	2	2	2	1	2	1	1	2	2	1	8	6	26	23
1318	2	1	35	4	1	3	2	2	2	1	2	1	1	2	2	2	8	6	26	26
1319	2	1	50	4	2	2	2	2	2	1	2	1	1	2	2	1	5	8	25	24
1320	2	1	18	4	1	2	2	2	2	1	1	1	1	1	1	1	7	6	25	27
1321	2	1	17	4	1	2	3	2	2	1	2	1	1	2	2	1	7	6	26	24
1322	2	2	23	3	2	2	3	1	2	1	2	1	1	2	2	2	7	6	24	23
1323	2	2	14	3	1	2	3	2	2	1	2	1	1	2	2	1	7	7	22	20
1324	2	2	37	3	4	2	3	2	2	1	2	1	1	2	1	1	7	6	21	18
1325	2	2	26	3	2	2	3	2	2	1	2	1	1	2	2	1	6	6	23	19
1326	2	2	32	3	2	2	3	2	2	1	1	1	1	2	2	2	6	4	25	26
1327	2	2	45	3	2	2	2	2	2	3	2	3	1	2	2	1	6	6	24	24
1328	2	2	33	3	2	2	2	1	2	3	2	2	2	2	1	1	6	6	26	27
1329	2	2	21	4	1	2	2	2	2	3	2	2	2	2	1	1	6	6	26	24
1330	2	2	22	4	2	2	2	2	2	3	2	2	2	2	1	1	6	8	18	24
1331	2	2	46	4	2	2	2	2	2	3	2	2	1	2	1	1	8	5	28	25
1332	2	2	37	4	2	2	2	2	2	3	2	2	1	2	2	1	8	5	24	20
1333	2	2	34	4	2	2	2	2	2	3	2	2	2	2	2	2	8	4	26	21
1334	2	2	35	4	2	2	2	1	2	3	2	2	1	2	2	1	8	4	23	23
1335	2	2	32	4	2	2	3	2	4	3	2	2	2	2	1	1	8	5	22	22
1336	2	2	29	3	2	2	1	2	2	3	3	2	2	2	2	1	5	6	26	25
1337	2	2	29	1	2	2	2	2	2	3	3	2	2	2	2	1	5	6	21	23
1338	2	2	46	3	2	2	2	2	2	1	2	1	1	2	2	2	5	4	27	24
1339	2	2	56	2	2	2	2	1	2	1	2	1	1	2	1	1	5	6	26	22
1340	2	2	21	1	2	2	1	2	2	1	2	1	1	2	2	2	5	6	26	21
1341	2	1	31	3	2	2	3	2	2	1	2	1	1	2	2	1	5	6	26	24
1342	2	1	19	2	1	2	3	2	2	1	3	1	2	2	2	1	4	7	27	23
1343	2	1	40	5	2	2	2	2	2	2	3	2	2	2	1	2	5	6	26	24
1344	2	1	18	1	1	2	2	1	2	2	3	2	1	1	2	2	5	8	24	25
1345	2	2	17	3	1	2	2	2	2	1	2	1	1	2	2	2	8	8	23	23
1346	2	2	23	3	2	2	2	2	2	1	2	1	2	2	2	2	8	6	28	17
1347	2	2	12	2	2	2	2	2	2	2	2	2	2	2	2	1	8	6	29	22
1348	2	2	41	2	1	2	2	2	2	2	3	2	1	2	1	1	8	6	27	26
1349	2	2	47	4	1	1	2	1	2	2	2	2	2	2	2	2	5	6	26	17
1350	2	2	33	4	1	2	2	2	2	2	2	2	2	1	2	1	5	4	25	26
1351	2	2	32	3	1	2	3	2	2	2	2	2	1	2	2	1	5	4	25	24
1352	2	2	45	3	1	2	2	2	2	2	3	2	2	2	2	1	4	8	22	23
1353	2	2	25	3	1	5	2	2	2	2	3	2	1	2	1	2	5	8	26	17
1354	2	2	26	4	1	5	2	1	2	2	3	2	2	2	1	1	9	8	23	25
1355	2	2	31	4	1	2	2	2	2	1	2	1	2	2	1	1	5	8	24	24
1356	2	2	37	3	1	2	3	2	2	1	2	1	1	2	1	2	5	6	24	22
1357	2	2	29	3	1	2	3	2	2	2	3	2	2	2	1	1	5	5	18	23
1358	2	2	40	4	1	2	3	1	2	2	2	2	2	2	2	1	5	6	26	20
1359	2	2	26	4	1	2	3	2	2	2	2	2	1	2	2	2	5	6	27	16
1360	2	2	14	4	1	2	3	2	2	1	1	1	2	2	2	1	9	6	25	21
1361	2	2	28	3	2	2	3	2	2	2	2	2	2	2	1	1	5	5	22	25
1362	2	2	27	3	2	2	3	2	2	2	2	2	2	2	2	1	9	6	25	22
1363	2	2	31	3	2	2	3	1	2	1	1	1	1	2	2	2	4	6	21	21
1364	2	2	28	2	2	2	2	2	2	1	2	1	1	2	2	1	5	6	23	20
1365	2	2	24	4	2	2	3	2	2	1	2	1	1	2	1	2	5	6	25	18
1366	2	2	48	4	2	2	3	2	2	1	2	1	1	2	2	1	5	6	26	19
1367	2	2	27	4	2	2	2	1	2	3	3	2	1	2	2	1	5	6	24	26
1368	2	2	43	4	2	2	2	2	2	3	3	2	2	1	2	1	5	7	24	25
1369	2	2	36	4	2	2	2	2	2	3	3	3	3	2	1	1	5	7	27	23
1370	2	2	52	4	2	2	2	2	2	3	2	2	2	2	2	1	7	5	22	22
1371	2	1	33	3	2	2	2	2	2	3	2	2	1	2	2	1	5	5	23	28
1372	2	1	17	3	1	2	2	1	2	3	2	2	2	2	2	2	9	5	24	23
1373	2	1	23	4	2	2	2	2	2	1	2	1	1	2	1	1	5	6	25	21
1374	2	1	12	4	2	2	2	2	2	1	2	1	1	2	1	1	5	6	21	22
1375	2	1	41	4	2	2	1	2	2	1	3	1	1	2	1	1	9	6	24	23
1376	2	1	47	4	1	2	2	2	2	1	2	1	1	2	1	1	9	7	22	22
1377	2	2	33	4	1	2	2	1	2	1	2	1	1	2	1	2	5	8	26	18
1378	2	2	32	4	1	2	2	2	2	1	2	1	1	2	2	1	5	7	26	20
1379	2	2	45	4	1	2	3	2	3	2	3	2	1	2	2	1	8	6	25	21
1380	2	2	25	4	2	2	3	2	3	2	2	2	1	2	2	1	5	6	26	22
1381	2	2	26	3	1	2	3	1	3	2	2	2	2	2	1	1	5	6	21	24
1382	2	2	31	3	1	2	3	2	3	2	3	2	2	2	2	1	5	8	24	22
1383	2	2	37	3	1	2	2	2	3	1	2	1	2	2	2	2	9	8	25	18
1384	2	2	29	3	1	2	2	2	3	1	2	1	1	2	2	1	5	6	20	19
1385	2	2	40	3	1	2	2	1	3	3	3	3	1	2	1	1	9	7	26	20
1386	2	2	26	3	1	2	2	2	3	3	2	3	1	2	2	2	8	6	24	21
1387	2	2	14	3	1	2	2	2	3	3	2	2	1	2	2	1	5	6	23	24
1388	2	2	28	3	1	2	2	2	3	3	2	2	2	2	2	1	5	7	26	19
1389	2	2	29	4	1	2	3	2	3	3	3	2	2	2	1	2	9	6	28	22
1390	2	2	31	2	1	2	3	1	3	3	2	2	1	2	2	2	5	4	27	21
1391	2	2	28	4	1	2	2	2	3	3	3	2	2	2	2	2	5	4	23	22
1392	2	2	24	4	1	2	2	2	3	3	2	2	2	2	2	2	9	5	25	24
1393	2	2	48	4	1	2	2	2	2	3	3	3	3	1	1	2	5	5	26	28
1394	2	2	27	5	1	2	2	1	2	3	2	3	3	2	2	2	5	5	24	18
1395	2	2	43	4	1	2	2	2	2	1	1	1	2	2	2	2	9	6	22	27
1396	2	2	36	4	2	2	2	2	2	2	2	2	2	2	2	1	5	5	19	21
1397	2	2	52	2	2	2	2	2	2	2	2	2	2	2	1	1	5	6	22	23
1398	2	2	17	2	1	2	2	1	2	2	2	2	2	2	2	2	5	5	20	22
1399	2	2	23	2	2	2	2	2	2	2	3	2	1	2	2	1	9	6	22	20
1400	2	2	18	2	1	2	3	2	2	2	3	2	1	2	2	1	9	6	24	21
1401	2	2	41	1	2	2	2	1	3	2	3	2	1	2	1	1	5	6	23	17
1402	2	2	47	3	2	2	2	2	3	2	2	2	1	2	2	2	6	7	29	16
1403	2	2	33	3	2	2	2	2	3	3	2	2	1	1	2	1	5	7	25	17
1404	2	2	32	3	2	2	2	2	3	3	2	2	1	2	2	1	5	8	27	23
1405	2	2	39	1	2	1	2	1	3	3	3	2	1	2	1	2	5	6	22	20
1406	2	2	25	3	2	1	2	2	3	3	3	2	1	2	1	1	5	6	26	22
1407	2	2	26	3	2	2	2	2	3	3	3	2	2	2	1	1	5	6	29	21
1408	2	2	31	2	2	2	2	2	3	3	3	2	2	2	1	2	5	7	27	23
1409	2	2	37	2	2	2	2	2	1	3	3	2	2	2	1	1	9	6	26	25
1410	2	2	29	2	2	2	1	1	2	3	2	2	1	2	1	1	5	6	25	16
1411	2	2	40	4	2	2	3	2	2	3	2	2	2	2	1	1	5	6	25	27
1412	2	2	22	4	2	2	3	2	2	1	1	1	2	2	2	1	9	5	26	25
1413	2	2	16	4	1	5	1	1	2	1	2	1	1	2	2	2	6	6	24	24
1414	2	2	28	3	2	5	2	2	2	1	2	1	1	2	2	1	5	7	22	22
1415	2	2	29	3	1	2	2	1	2	1	2	1	2	2	1	1	5	8	21	23
1416	2	2	31	3	1	2	2	2	2	1	2	1	1	2	1	2	9	5	23	26
1417	2	2	28	3	1	5	2	2	2	1	2	1	2	2	1	1	5	4	22	24
1418	2	2	24	4	1	2	1	2	2	2	3	2	2	2	2	1	5	4	21	27
1419	2	2	48	2	1	2	3	2	2	2	2	2	3	2	2	2	9	6	27	24
1420	2	2	27	4	1	2	3	2	2	1	2	1	2	2	2	1	5	6	26	24
1421	2	2	43	4	1	2	2	2	2	2	3	2	2	2	2	1	9	6	21	25
1422	2	2	36	5	1	2	2	1	2	1	2	1	1	2	1	2	5	4	16	20
1423	2	2	52	4	1	2	2	2	2	1	2	1	1	2	1	1	5	6	28	21
1424	2	2	47	5	1	2	1	2	2	2	2	2	2	2	1	1	5	4	25	23
1425	2	2	33	4	1	2	3	2	2	2	3	2	2	2	1	1	7	8	22	20
1426	2	2	32	3	1	2	3	2	2	2	2	2	2	1	1	1	5	7	19	18
1427	2	2	45	1	1	2	2	1	2	1	2	1	1	2	2	2	5	6	22	19
1428	2	2	25	3	2	2	2	2	2	2	2	2	2	2	2	2	9	6	25	26
1429	2	2	26	5	2	2	3	2	2	2	3	2	2	2	2	2	5	6	22	25
1430	2	2	31	3	2	2	1	1	2	2	3	2	2	2	1	2	9	7	26	23
1431	2	1	37	4	3	2	2	2	2	2	2	2	1	2	2	2	5	6	22	24
1432	2	1	29	4	3	2	2	2	2	1	1	1	1	2	2	2	5	6	26	25
1433	2	1	40	4	2	2	2	2	2	3	2	2	2	2	2	1	9	7	25	23
1434	2	1	26	4	2	2	2	1	2	3	2	2	1	2	2	2	5	6	24	17
1435	2	1	21	3	2	2	2	2	2	3	2	2	2	2	1	1	4	6	28	22
1436	2	1	28	3	3	2	1	2	2	3	3	2	2	1	2	1	5	6	24	26
1437	2	1	29	3	2	2	3	2	2	3	3	2	3	2	2	1	5	6	23	23
1438	2	1	31	2	2	2	3	1	2	3	3	2	2	2	2	2	5	5	26	22
1439	2	1	28	3	2	2	2	2	2	1	2	1	1	2	2	1	9	6	27	23
1440	2	1	24	3	1	2	2	2	2	1	2	1	1	2	1	1	5	6	26	26
1441	2	1	48	3	1	2	2	2	2	1	2	1	1	2	2	2	5	6	24	20
1442	2	1	27	2	1	2	1	1	2	1	3	1	1	2	2	1	9	5	25	20
1443	2	1	43	2	1	2	2	2	2	2	3	2	1	2	2	1	5	7	24	24
1444	2	1	36	3	1	2	2	2	2	2	3	2	2	2	2	1	5	6	26	29
1445	2	1	52	5	1	2	2	2	2	2	2	2	2	2	1	1	4	7	28	27
1446	2	1	17	3	1	2	2	1	2	3	2	2	1	2	1	1	5	6	27	22
1447	2	1	23	3	2	2	1	2	2	3	3	2	2	2	1	1	5	6	23	16
1448	2	1	13	3	2	2	3	2	2	2	2	2	1	2	1	2	5	6	25	21
1449	2	1	41	3	2	2	3	1	2	2	2	2	2	2	1	1	5	9	26	25
1450	2	1	47	2	3	2	2	2	2	2	2	2	2	2	1	1	9	7	24	22
1451	2	1	33	4	3	2	3	2	2	2	3	2	2	2	2	1	5	5	23	21
1452	2	1	32	4	3	2	3	2	2	2	2	2	2	2	2	1	5	7	28	23
1453	2	1	45	4	2	2	1	1	2	2	2	2	2	2	2	2	5	7	26	18
1454	2	1	25	2	2	1	2	2	2	2	2	2	2	2	1	1	9	5	18	24
1455	2	1	26	2	2	2	2	2	2	1	1	1	1	2	2	1	5	7	28	17
1456	2	1	31	3	2	2	2	1	2	3	2	3	3	2	2	1	9	3	24	25
1457	2	1	37	1	2	2	2	2	2	3	3	2	2	2	2	2	5	6	26	24
1458	2	1	29	4	2	2	1	2	2	3	3	2	1	2	2	2	5	6	23	25
1459	2	1	40	4	2	2	3	1	2	3	3	2	2	2	1	2	9	5	26	16
1460	2	1	26	4	2	2	2	2	2	3	3	2	1	2	2	2	5	6	25	27
1461	2	1	26	3	3	2	2	2	2	3	3	2	2	2	2	2	5	6	26	25
1462	2	1	28	5	2	2	2	1	2	3	3	2	2	2	2	2	5	5	26	27
1463	2	1	29	3	2	2	3	2	2	1	2	1	1	1	1	1	7	6	27	21
1464	2	1	31	3	2	2	1	2	2	1	2	1	1	2	1	1	5	7	26	23
1465	2	1	28	3	2	2	1	1	2	1	2	1	1	2	1	1	5	6	24	22
1466	2	1	24	3	2	2	1	2	2	1	2	1	1	2	1	1	6	6	23	20
1467	2	1	48	3	3	2	3	2	2	1	2	1	2	2	1	2	9	8	23	21
1468	2	1	27	2	2	2	2	2	2	1	2	1	2	2	2	1	5	6	22	17
1469	2	1	43	3	2	2	2	1	2	1	2	1	2	2	2	1	5	7	24	16
1470	2	1	47	3	2	2	2	2	2	4	3	1	1	2	2	1	5	6	23	18
1471	2	1	33	2	2	2	2	2	2	2	2	2	1	2	1	2	9	7	29	20
1472	2	1	32	2	2	2	3	1	2	2	2	2	2	2	2	1	5	7	25	21
1473	2	1	45	2	3	2	1	2	2	2	2	2	1	2	2	1	9	6	27	22
1474	2	2	25	3	2	2	1	2	2	2	2	2	2	2	2	1	5	6	22	24
1475	2	2	26	3	2	2	2	1	2	2	3	2	2	2	1	1	5	6	26	22
1476	2	2	31	3	2	2	2	2	2	3	3	3	2	2	2	1	5	6	25	18
1477	2	2	37	1	2	2	2	2	2	3	3	2	2	1	2	2	5	3	24	19
1478	2	2	29	3	2	2	2	2	2	3	2	2	2	2	2	2	7	6	27	20
1479	2	2	40	3	2	1	2	2	2	1	2	1	1	2	1	2	5	6	25	17
1480	2	2	26	4	2	1	1	2	2	1	2	1	1	2	2	2	5	7	22	26
1481	2	2	26	4	2	1	1	2	2	1	2	1	1	2	2	2	5	6	25	24
1482	2	2	28	4	2	1	1	1	2	1	2	1	1	2	2	1	5	6	21	23
1483	2	2	29	3	2	1	2	2	2	1	2	1	1	2	1	1	5	6	23	18
1484	2	2	31	3	2	2	2	2	2	1	2	1	1	2	2	1	9	6	25	22
1485	2	2	28	5	1	2	2	2	2	1	2	1	1	2	2	1	5	6	26	25
1486	2	2	24	3	1	2	3	1	2	1	2	1	1	2	1	1	5	6	27	23
1487	2	2	48	3	1	1	3	2	2	4	3	1	1	2	2	2	5	4	22	24
1488	2	2	27	3	1	1	1	2	2	3	2	3	3	2	2	1	9	6	22	22
1489	2	1	43	5	1	1	3	2	2	3	2	3	3	2	2	1	5	7	26	21
1490	2	1	36	3	1	2	3	2	2	3	2	3	3	2	1	2	9	6	28	24
1491	2	2	52	3	1	2	3	1	2	4	3	2	2	2	2	1	5	5	29	23
1492	2	2	17	3	2	2	1	2	2	3	2	3	2	2	2	1	5	8	27	17
1493	2	2	23	2	2	2	2	2	2	1	1	1	1	2	1	1	5	6	26	23
1494	2	2	13	2	1	2	2	2	2	3	2	3	2	2	1	1	9	6	25	20
1495	2	2	41	3	2	1	2	2	2	3	2	2	2	2	1	2	5	6	25	22
1496	2	2	47	4	2	1	2	1	2	3	3	2	1	1	1	1	9	5	26	21
1497	2	2	33	4	2	1	1	2	2	3	3	2	2	2	2	1	5	6	28	23
1498	2	2	32	3	2	1	3	2	2	3	3	2	2	2	2	1	4	6	24	21
1499	2	2	44	4	1	1	3	2	2	3	3	2	2	2	1	1	5	4	23	24
1500	2	2	25	5	1	1	3	2	2	3	2	3	2	2	2	2	5	6	24	19
1501	2	2	26	4	1	1	3	1	2	3	2	3	3	2	1	1	5	6	25	22
1502	2	1	31	4	1	1	1	2	2	1	1	1	2	2	2	1	5	6	21	21
1503	2	1	37	3	1	1	3	2	2	2	2	2	2	2	2	1	5	6	24	22
1504	2	1	29	3	1	1	2	2	2	2	2	2	2	2	2	1	5	6	26	24
1505	2	1	40	3	1	1	2	2	2	1	1	1	1	2	2	2	5	6	23	28
1506	2	1	23	3	2	1	3	1	1	1	2	1	1	2	1	1	5	4	24	23
1507	2	1	15	4	1	2	1	2	2	1	2	1	1	2	2	1	8	6	24	28
1508	2	1	28	4	2	2	2	2	2	1	2	1	1	2	2	1	5	3	18	23
1509	2	1	29	4	2	2	2	2	2	1	2	1	1	2	2	2	5	6	26	21
1510	2	1	31	2	2	2	2	2	2	1	2	1	1	2	1	2	5	6	26	22
1511	2	1	28	4	2	1	2	1	2	1	1	1	1	2	2	2	8	6	26	23
1512	2	2	24	4	2	1	2	2	2	2	2	2	2	2	2	2	5	7	18	22
1513	2	2	48	5	2	1	2	2	2	4	3	2	2	2	2	2	5	6	28	18
1514	2	2	27	4	2	1	2	2	2	2	2	2	1	1	1	1	8	6	24	20
1515	2	2	43	4	2	1	3	2	2	2	2	2	2	2	2	1	5	6	26	21
1516	2	2	33	4	2	1	2	1	2	2	2	2	2	2	2	1	4	5	23	22
1517	2	2	32	3	2	1	2	2	2	2	2	2	1	2	1	1	5	6	24	24
1518	2	2	45	3	2	1	2	2	2	4	3	2	1	2	2	1	5	8	24	23
1519	2	2	25	4	2	1	2	2	2	3	2	3	2	2	2	2	5	6	18	24
1520	2	2	26	4	1	1	2	2	2	3	2	3	2	2	2	1	8	5	26	22
1521	2	2	31	3	1	1	1	1	2	3	3	2	1	2	1	1	5	6	27	28
1522	2	2	37	5	1	1	2	2	2	3	3	2	1	2	1	2	5	6	25	23
1523	2	2	29	5	1	1	3	2	2	3	3	2	2	1	1	1	7	7	22	21
1524	2	2	40	5	1	1	3	2	2	3	3	2	1	2	1	2	5	6	25	22
1525	2	2	26	5	1	2	2	2	2	3	2	3	3	2	1	1	8	4	21	23
1526	2	2	13	5	1	2	2	1	2	3	2	3	3	2	2	1	8	6	23	22
1527	2	2	28	3	1	2	2	2	2	1	1	1	2	2	2	1	5	6	22	22
1528	2	2	29	3	1	2	1	2	2	2	2	2	1	2	2	1	5	6	23	23
1529	2	2	31	4	1	1	3	1	2	2	2	2	2	2	1	2	5	4	24	26
1530	2	2	28	4	2	1	3	2	2	2	2	2	2	2	2	1	5	6	25	20
1531	2	2	24	3	2	1	3	2	2	2	2	2	2	2	2	1	5	6	21	20
1532	2	2	48	3	2	1	2	2	2	4	3	2	2	2	1	1	5	6	24	24
1533	2	2	27	3	2	1	2	2	2	2	2	2	2	2	2	1	8	6	23	29
1534	2	2	43	2	2	1	2	1	2	2	2	2	1	2	2	2	5	6	22	22
1535	2	2	47	3	2	1	1	2	2	4	3	2	1	2	1	2	8	7	26	18
1536	2	2	33	3	2	1	3	2	2	2	2	2	1	2	2	2	8	6	25	19
1537	2	2	32	3	2	2	3	2	2	2	2	2	1	2	2	2	8	6	24	20
1538	2	2	45	3	2	2	3	1	2	4	3	2	1	2	2	1	8	5	25	21
1539	2	2	25	3	2	1	2	2	4	2	2	2	1	2	2	1	8	7	24	24
1540	2	2	26	3	2	1	2	2	2	2	2	2	1	1	1	2	8	6	27	19
1541	2	2	31	3	2	3	2	2	2	2	2	2	1	2	2	1	5	6	24	22
1542	2	1	37	3	2	2	1	1	2	3	3	2	2	2	2	1	5	8	22	25
1543	2	1	29	3	2	2	3	2	2	3	3	3	3	2	2	1	5	6	21	22
1544	2	1	40	3	2	2	3	2	2	1	2	1	1	2	1	1	5	6	26	21
1545	2	2	26	3	2	2	3	2	2	1	2	1	1	2	1	2	5	7	28	23
1546	2	2	41	3	2	2	3	1	2	1	2	1	1	2	1	1	5	6	27	18
1547	2	2	28	3	2	2	3	2	2	1	2	1	1	1	1	1	5	6	29	24
1548	2	2	29	3	2	4	3	2	4	3	3	2	2	2	1	1	8	6	25	17
1549	2	2	31	4	2	4	1	2	2	3	3	2	2	2	2	2	8	7	27	25
1550	2	2	28	4	2	5	2	2	2	3	3	3	2	2	2	2	8	6	22	24
1551	2	2	24	4	2	5	2	1	2	2	2	2	2	2	2	2	8	6	26	22
1552	2	2	48	4	2	5	2	2	2	2	2	2	2	2	1	1	8	5	26	24
1553	2	1	27	4	2	5	2	2	2	2	2	2	2	2	2	1	8	6	25	29
1554	2	1	43	4	2	4	2	2	2	2	2	2	2	2	2	1	8	6	26	22
1555	2	1	36	4	4	4	1	2	2	2	2	2	2	2	2	1	8	6	23	20
1556	2	1	52	3	2	4	3	1	2	1	1	1	1	2	1	1	5	5	25	16
1557	2	1	17	3	1	4	3	2	2	2	2	2	1	2	2	2	5	6	23	21
1558	2	1	23	3	2	4	2	2	2	2	2	2	1	2	2	1	5	6	25	20
1559	2	1	12	3	2	3	2	2	2	2	2	2	1	2	1	1	5	6	24	22
1560	2	1	41	4	2	3	2	2	2	2	2	2	1	2	2	1	5	7	21	21
1561	2	1	47	4	2	1	2	2	2	4	3	2	2	1	2	1	5	6	27	23
1562	2	1	33	3	2	5	1	1	2	3	2	2	2	2	2	1	4	5	26	25
1563	2	1	32	3	2	5	3	2	2	3	2	2	1	2	1	1	5	6	21	16
1564	2	1	45	3	2	5	2	2	2	4	3	2	2	2	2	2	8	6	16	27
1565	2	1	25	3	2	3	2	2	2	3	2	2	1	2	2	1	8	5	28	25
1566	2	1	26	3	1	3	2	2	2	3	2	2	2	2	2	1	8	6	25	24
1567	2	1	31	3	2	3	2	1	2	3	2	2	1	2	1	1	8	6	26	22
1568	2	1	37	3	2	3	2	2	2	3	3	2	2	2	2	2	8	6	23	21
1569	2	1	29	3	2	3	1	2	2	1	3	1	1	2	2	2	8	7	23	22
1570	2	1	40	2	2	3	3	2	2	2	2	2	1	2	1	2	8	6	26	24
1571	2	1	26	3	2	3	2	1	2	2	2	2	1	2	2	2	5	6	27	28
1572	2	1	44	3	2	2	2	2	2	1	1	1	1	1	2	2	5	4	26	23
1573	2	1	28	5	3	2	2	2	2	2	2	2	1	2	1	2	4	6	24	22
1574	2	1	29	5	2	2	2	2	2	1	2	1	1	2	2	1	5	6	23	23
1575	2	1	31	5	2	3	1	2	2	2	2	2	1	2	2	1	5	6	28	26
1576	2	1	28	3	2	3	3	1	1	2	3	2	2	2	1	1	5	8	26	20
1577	2	1	24	3	2	3	3	2	1	2	3	2	2	2	1	2	8	5	18	20
1578	2	1	33	3	2	3	3	2	1	2	3	2	1	2	1	1	8	5	21	22
1579	2	1	32	3	2	1	2	2	1	2	2	2	2	2	1	1	8	4	24	22
1580	2	1	45	4	2	5	2	2	1	2	2	2	2	2	1	1	8	5	25	26
1581	2	1	25	4	2	5	1	1	1	2	2	2	2	2	1	2	8	8	20	23
1582	2	1	26	4	2	5	3	2	1	2	2	2	1	1	1	1	8	8	26	26
1583	2	1	31	3	2	5	2	2	1	3	3	2	2	2	1	1	6	6	24	24
1584	2	1	37	3	2	4	3	2	1	3	3	2	2	2	1	2	5	6	26	27
1585	2	1	29	3	2	4	2	1	1	3	3	2	1	2	1	1	5	6	24	24
1586	2	1	40	3	2	4	2	2	1	3	2	2	1	2	2	1	5	7	22	24
1587	2	1	26	3	2	4	1	2	3	3	3	2	2	2	2	1	5	6	19	25
1588	2	1	32	3	2	4	3	1	3	1	2	1	1	2	1	1	5	6	22	20
1589	2	1	28	4	2	4	3	2	4	1	3	1	1	2	2	2	5	5	25	21
1590	2	1	29	4	2	3	3	2	2	1	2	1	1	2	2	1	5	6	22	24
1591	2	1	31	4	2	3	2	1	1	1	2	1	1	2	1	2	5	6	25	22
1592	2	1	28	4	2	3	2	2	3	1	2	1	1	2	2	2	5	6	26	21
1593	2	1	24	4	2	5	2	2	2	1	2	1	1	2	2	2	8	5	24	24
1594	2	1	48	3	2	3	3	2	2	4	3	2	2	2	2	2	8	6	20	23
1595	2	1	27	3	1	3	2	1	2	1	2	1	2	2	1	2	8	6	22	17
1596	2	1	43	3	2	3	3	2	2	1	2	1	2	2	2	1	8	6	24	23
1597	2	1	47	4	2	3	3	2	2	1	2	1	2	2	2	1	8	7	23	23
1598	2	1	33	4	2	3	2	2	2	1	2	1	2	2	2	1	8	6	27	20
1599	2	1	32	4	2	5	1	1	2	1	3	1	2	2	1	1	8	6	22	18
1600	2	1	45	4	3	3	1	2	2	3	3	3	3	2	2	2	8	5	21	19
1601	2	1	25	4	3	3	2	2	2	3	3	2	1	2	2	1	5	6	27	26
1602	2	1	26	4	2	4	2	2	2	3	3	2	2	1	1	1	5	6	26	25
1603	2	1	31	4	2	4	2	1	2	3	3	2	2	2	1	2	5	6	21	23
1604	2	1	37	4	2	4	1	2	2	3	2	2	1	2	1	1	5	5	16	24
1605	2	1	29	4	2	4	2	2	2	3	2	2	1	2	1	1	4	7	28	25
1606	2	1	40	4	2	3	2	2	2	3	2	2	1	2	1	1	5	5	25	23
1607	2	1	26	4	3	3	2	1	2	1	1	1	1	2	1	1	5	5	28	17
1608	2	1	30	4	2	3	2	2	2	3	2	3	1	2	1	1	5	6	24	18
1609	2	1	28	4	3	3	2	2	2	3	2	3	3	2	1	1	8	6	26	20
1610	2	1	29	4	2	1	1	2	2	3	2	2	2	2	2	2	8	6	22	21
1611	2	1	31	4	2	1	3	1	2	3	2	2	2	2	2	1	8	7	26	22
1612	2	1	28	4	2	3	3	2	3	3	2	2	1	2	2	1	8	8	25	24
1613	2	1	24	4	2	3	3	2	3	3	2	2	2	2	1	1	8	7	24	22
1614	2	1	48	4	4	3	3	2	3	4	3	2	2	2	2	1	8	6	23	18
1615	2	1	27	4	2	3	1	1	3	3	2	2	2	2	2	2	4	6	24	19
1616	2	1	43	4	2	3	2	2	3	3	2	2	2	1	2	1	5	6	22	25
1617	2	1	36	3	2	3	3	2	3	3	2	2	2	2	1	1	5	4	21	16
1618	2	1	52	3	2	3	2	2	3	3	2	3	3	2	2	1	5	6	23	27
1619	2	1	17	3	1	1	3	1	3	3	2	3	3	2	1	2	5	6	25	25
1620	2	1	23	3	2	1	1	1	3	1	1	1	2	2	1	1	5	8	24	27
1621	2	1	11	3	1	1	3	2	3	2	2	2	2	2	2	1	5	6	26	21
1622	2	1	41	4	2	3	3	2	3	2	2	2	1	2	2	2	5	6	28	23
1623	2	1	47	4	2	3	3	1	3	3	3	3	2	2	1	2	5	8	23	22
1624	2	1	33	4	2	3	1	2	3	3	3	2	1	2	2	2	8	8	25	20
1625	2	1	32	4	2	3	3	2	3	3	3	2	2	2	2	2	8	4	26	21
1626	2	1	45	4	2	1	1	1	3	3	3	2	2	2	2	2	8	4	24	23
1627	2	1	25	4	2	4	3	2	3	3	3	2	2	2	1	1	8	8	22	20
1628	2	1	26	3	2	4	2	2	3	3	2	2	2	2	2	1	8	8	19	22
1629	2	1	31	3	2	4	3	1	3	3	2	2	2	2	2	2	8	8	22	21
1630	2	1	37	3	2	4	2	2	3	2	2	2	2	2	2	1	5	8	25	23
1631	2	1	29	3	1	1	1	2	3	2	2	2	2	2	1	1	5	5	22	17
1632	2	1	40	3	2	1	2	2	2	2	3	2	2	2	2	1	5	5	27	26
1633	2	1	26	3	2	3	2	2	2	3	3	2	1	2	2	1	4	6	26	24
1634	2	1	12	3	1	3	2	1	2	3	3	2	2	2	2	1	5	6	25	23
1635	2	1	28	4	2	3	2	2	2	2	2	2	1	2	2	1	5	4	25	18
1636	2	1	29	4	2	3	1	2	2	2	2	2	2	2	2	1	5	6	26	22
1637	2	1	31	4	2	2	3	2	2	1	1	1	1	2	1	1	5	6	25	25
1638	2	1	28	4	2	2	3	1	2	3	2	3	3	2	2	1	8	6	24	23
1639	2	1	24	4	2	2	3	2	1	3	2	3	2	1	2	2	8	7	27	17
1640	2	1	27	4	2	2	3	2	2	3	2	3	3	2	2	1	8	7	25	16
1641	2	1	43	3	2	2	3	2	2	4	3	2	2	2	2	1	8	7	22	24
1642	2	1	36	3	2	1	1	1	2	3	2	2	2	2	2	1	8	8	28	19
1643	2	1	52	3	2	1	3	2	2	3	2	2	1	2	2	1	6	4	24	22
1644	2	1	17	3	1	1	2	2	2	3	2	2	2	2	1	2	5	6	26	21
1645	2	1	23	3	2	1	2	2	2	1	1	1	1	2	1	1	5	6	23	22
1646	2	1	12	4	1	3	3	2	2	2	2	2	1	2	1	1	5	7	22	24
1647	2	1	41	4	2	3	3	1	2	2	2	2	1	2	1	2	5	6	26	29
1648	2	1	47	4	2	3	1	2	2	2	2	2	1	2	1	1	5	6	29	22
1649	2	1	33	4	2	1	2	2	2	2	2	2	1	2	2	1	5	6	27	21
1650	2	1	32	4	2	3	2	1	2	2	2	2	1	1	2	1	5	6	22	16
1651	2	1	45	3	2	3	2	2	2	4	3	2	1	2	2	1	5	5	23	21
1652	2	1	25	3	2	1	2	2	2	2	2	2	1	2	2	1	5	6	24	25
1653	2	1	26	3	1	3	2	2	2	1	1	1	1	2	2	1	5	7	19	22
1654	2	1	31	3	2	3	1	1	2	1	2	1	1	2	1	2	8	4	22	21
1655	2	1	37	3	2	2	3	2	2	1	2	1	2	2	1	2	8	4	25	23
1656	2	1	29	5	2	2	3	2	2	1	2	1	2	2	1	2	8	4	22	18
1657	2	1	40	5	2	2	3	2	2	1	2	1	1	2	1	1	8	6	26	24
1658	2	1	26	3	2	2	3	1	2	3	3	2	1	1	1	1	8	6	23	17
1659	2	1	13	3	1	1	3	2	2	3	3	2	2	2	1	2	8	7	24	25
1660	2	1	27	3	2	1	3	2	2	3	3	2	2	2	1	1	8	6	24	26
1661	2	1	29	3	2	1	1	2	2	3	3	2	2	2	1	1	8	4	18	21
1662	2	1	31	4	2	1	2	2	2	1	2	1	1	2	1	1	8	4	25	22
1663	2	1	28	4	3	3	2	1	2	1	2	1	1	2	2	2	8	5	21	23
1664	2	1	24	3	3	3	2	2	2	1	2	1	1	2	2	2	5	6	24	22
1665	2	1	33	3	2	3	2	2	2	1	2	1	1	2	2	2	5	5	26	22
1666	2	1	32	3	2	3	3	1	2	1	2	1	1	2	1	2	5	6	23	23
1667	2	1	45	4	4	3	1	1	2	4	3	2	2	2	2	1	5	2	24	26
1668	2	2	25	4	2	2	3	2	2	1	2	1	1	1	2	1	7	2	24	20
1669	2	2	26	4	2	2	3	2	2	1	2	1	1	2	2	2	5	6	25	20
1670	2	2	31	4	2	2	3	2	4	1	2	1	1	2	1	1	5	6	21	20
1671	2	2	37	4	4	2	1	2	2	1	2	1	1	2	2	1	5	7	23	24
1672	2	2	29	4	2	3	2	1	2	1	3	1	2	2	2	1	5	6	25	22
1673	2	2	40	3	2	3	1	1	2	3	3	3	1	2	2	1	5	6	26	28
1674	2	2	26	3	2	3	3	1	2	3	3	3	3	2	2	2	5	5	27	26
1675	2	2	15	3	1	3	3	1	2	3	2	3	2	2	1	1	8	6	23	25
1676	2	2	25	3	2	3	2	2	2	3	2	2	2	2	1	1	8	4	25	23
1677	2	2	29	3	2	3	3	2	2	3	2	2	1	2	1	1	8	6	26	24
1678	2	1	31	4	2	2	3	2	3	3	2	2	1	2	1	2	8	6	24	24
1679	2	1	28	4	2	2	1	1	3	3	2	2	1	2	2	1	8	6	22	22
1680	2	1	24	4	2	2	3	2	3	3	2	2	1	2	2	1	8	6	26	23
1681	2	2	48	4	2	2	3	2	3	4	3	2	2	2	2	1	8	3	26	26
1682	2	2	27	3	1	2	3	2	3	1	2	1	1	2	1	1	8	6	25	24
1683	2	2	43	3	2	3	2	1	2	1	2	1	1	2	2	1	8	6	26	27
1684	2	2	47	3	2	3	2	2	2	1	1	1	1	1	2	1	8	7	21	24
1685	2	2	33	3	3	3	1	2	2	1	2	1	1	2	2	1	5	6	24	17
1686	2	2	32	3	3	3	2	2	2	1	2	1	1	2	1	1	5	6	25	26
1687	2	2	45	3	3	1	2	1	2	4	3	2	1	2	1	1	5	6	20	24
1688	2	2	25	3	2	1	2	2	2	1	2	1	2	2	1	2	5	6	26	23
1689	2	2	26	3	2	1	2	2	2	1	2	1	2	2	1	1	5	6	24	18
1690	2	2	31	3	2	1	2	1	3	1	2	1	1	2	2	1	5	7	26	22
1691	2	2	37	3	2	1	1	2	2	1	2	1	2	2	2	1	5	6	27	25
1692	2	2	29	5	2	1	3	2	3	3	3	2	2	2	2	1	4	5	25	23
1693	2	2	40	5	2	2	1	2	3	3	3	2	1	2	2	2	5	7	22	24
1694	2	2	26	3	2	2	2	1	3	3	3	2	2	2	1	2	5	6	25	22
1695	2	2	12	3	1	2	2	1	3	3	3	2	1	2	1	2	5	7	21	20
1696	2	2	28	3	2	2	2	2	3	3	3	2	2	2	1	2	5	6	23	20
1697	2	2	29	3	2	1	1	2	3	3	3	2	1	2	1	1	5	6	25	24
1698	2	2	31	3	2	1	3	1	3	3	2	2	2	1	1	1	5	6	25	29
1699	2	2	28	3	2	2	2	2	2	3	2	2	2	2	1	1	8	9	21	22
1700	2	2	24	4	3	2	3	2	2	3	2	2	2	2	1	1	8	7	24	20
1701	2	2	48	4	3	2	3	2	2	3	2	2	2	2	2	2	8	5	26	24
1702	2	2	27	4	2	1	3	1	2	1	1	1	1	2	2	2	8	7	28	25
1703	2	2	43	4	2	1	1	2	2	3	2	3	2	2	2	2	8	3	25	20
1704	2	2	36	4	2	1	2	2	2	1	1	1	1	2	2	2	8	3	27	21
1705	2	2	52	4	2	2	2	2	2	2	2	2	1	2	2	1	8	3	22	23
1706	2	2	17	4	1	2	2	1	2	2	2	2	2	2	2	1	8	3	28	20
1707	2	2	23	4	2	2	2	2	2	2	2	2	2	2	2	1	8	3	26	18
1708	2	1	12	4	1	3	2	2	2	2	2	2	1	2	2	1	5	7	18	19
1709	2	1	41	4	2	3	1	2	4	2	2	2	1	2	2	2	5	6	28	21
1710	2	1	47	3	2	3	3	2	2	4	3	2	1	2	1	1	7	7	24	17
1711	2	2	33	3	2	3	3	1	2	2	2	2	1	2	2	1	5	6	26	16
1712	2	2	32	3	3	3	2	2	2	2	2	2	2	2	2	1	5	6	23	24
1713	2	2	45	3	3	3	3	2	2	4	3	2	2	2	2	1	6	7	22	23
1714	2	2	25	3	3	3	2	2	2	1	2	1	1	2	2	1	5	6	26	17
1715	2	2	26	3	2	3	3	1	2	1	2	1	1	1	2	1	5	6	29	23
1716	2	2	31	3	2	1	1	2	2	1	2	1	1	2	1	1	5	7	27	20
1717	2	2	37	3	3	3	2	2	1	1	1	1	1	2	2	2	5	7	23	22
1718	2	2	29	4	3	3	2	2	2	1	2	1	1	2	2	1	5	6	22	21
1719	2	2	40	4	2	3	2	2	2	1	2	1	1	2	2	1	5	7	21	23
1720	2	2	26	4	2	1	2	1	2	1	2	1	1	2	2	1	5	4	26	18
1721	2	2	27	4	3	1	2	2	2	1	2	1	1	2	2	1	5	6	24	19
1722	2	2	43	4	2	1	1	2	2	4	3	2	1	2	1	1	5	6	20	20
1723	2	2	36	4	2	1	1	2	2	3	2	2	1	2	1	1	5	6	22	24
1724	2	2	52	4	2	2	3	2	2	3	2	2	2	2	1	2	5	4	24	22
1725	2	2	17	4	2	2	3	1	2	3	2	2	2	2	1	2	7	6	23	28
1726	2	2	23	3	2	2	3	1	2	3	3	2	1	2	1	2	5	4	29	23
1727	2	2	13	3	1	2	3	2	2	3	3	2	2	2	2	2	5	8	24	21
1728	2	2	40	3	2	3	3	2	2	3	2	2	2	2	2	2	7	7	23	22
1729	2	2	47	3	3	3	3	2	2	3	2	2	1	2	1	1	5	6	24	18
1730	2	2	33	3	3	3	1	2	2	3	2	2	1	2	2	1	7	5	22	20
1731	2	2	32	3	2	3	3	1	2	3	2	2	1	1	2	1	7	6	19	21
1732	2	2	45	5	4	3	3	2	2	4	3	2	2	2	2	1	7	6	22	25
1733	2	2	25	5	2	3	3	2	2	3	2	3	3	2	1	1	5	4	25	23
1734	2	2	26	5	2	1	3	2	2	3	2	3	2	2	2	2	5	6	22	17
1735	2	2	31	5	2	1	3	2	4	1	1	1	1	2	2	1	4	6	26	22
1736	2	2	37	3	2	3	1	1	1	2	2	2	1	2	2	1	5	6	22	26
1737	2	1	29	3	2	3	3	2	1	2	2	2	1	2	1	1	5	6	26	25
1738	2	1	40	3	2	3	3	2	1	2	3	2	1	2	1	1	5	7	25	16
1739	2	1	26	3	2	3	2	2	1	3	3	2	1	2	1	2	7	6	24	27
1740	2	1	14	3	1	3	2	2	1	3	3	2	2	2	1	1	5	6	25	25
1741	2	1	26	3	2	3	2	1	1	3	3	2	1	2	1	1	7	5	24	27
1742	2	2	29	4	2	3	2	2	1	3	3	2	1	2	1	1	7	4	27	21
1743	2	2	31	4	1	3	1	2	1	3	3	2	1	2	1	2	7	3	26	23
1744	2	2	28	4	1	2	3	2	1	2	3	2	2	2	1	1	5	6	25	22
1745	2	2	24	4	1	2	3	2	1	2	2	2	2	2	1	1	4	6	27	20
1746	2	2	33	4	1	2	3	1	1	1	2	1	1	2	1	1	5	5	26	23
1747	2	2	32	4	1	3	3	1	1	1	1	1	1	2	1	1	5	6	21	21
1748	2	2	45	4	1	3	3	2	1	1	2	1	1	1	1	1	5	6	16	22
1749	2	2	25	4	1	3	1	2	1	1	1	1	1	2	1	2	5	5	28	23
1750	2	2	26	3	1	3	3	2	1	1	2	1	1	2	1	2	5	6	25	22
1751	2	2	31	3	1	3	3	1	1	1	1	1	1	2	1	2	5	6	28	20
1752	2	2	37	3	1	3	3	2	1	1	2	1	1	2	1	2	5	8	24	20
1753	2	2	29	3	1	3	3	2	1	1	2	1	1	2	1	2	7	6	23	24
1754	2	2	40	3	1	2	3	2	1	1	2	1	1	2	1	2	7	7	26	29
1755	2	2	26	3	1	2	1	2	1	1	2	1	1	2	1	2	7	6	27	22
1756	2	2	19	5	1	2	3	1	2	1	2	1	1	2	1	2	7	6	26	21
1757	2	2	21	5	2	2	3	2	2	1	2	1	1	2	1	2	7	6	18	23
1758	2	2	29	5	2	2	1	2	2	1	1	1	1	2	1	1	5	6	26	25
1759	2	2	31	5	2	1	2	2	2	1	2	1	1	2	1	1	5	6	26	16
1760	2	2	28	5	1	1	2	2	2	1	2	1	1	2	1	1	5	6	25	27
1761	2	2	24	5	2	1	1	2	2	1	2	1	1	1	1	1	5	7	26	25
1762	2	2	48	3	2	5	3	1	2	4	3	2	1	2	1	1	5	6	26	24
1763	2	2	27	3	2	5	2	2	2	2	2	2	1	2	1	1	4	6	27	22
1764	2	2	43	3	2	5	2	2	2	4	3	2	2	2	1	2	5	6	26	21
1765	2	2	47	4	2	5	2	2	1	4	3	2	1	2	1	1	5	5	24	22
1766	2	2	33	4	2	5	3	2	1	1	2	1	1	2	1	1	7	6	23	24
1767	2	2	32	4	2	5	3	1	1	1	2	1	2	2	1	1	5	8	23	18
1768	2	2	45	4	2	5	1	2	2	1	2	1	2	2	1	2	5	6	22	20
1769	2	2	25	4	2	5	3	2	2	3	3	3	3	2	1	1	5	5	24	21
1770	2	2	26	4	2	5	3	2	1	3	3	3	2	2	1	1	7	6	25	22
1771	2	2	31	4	2	5	2	2	1	1	2	1	1	2	1	2	7	6	25	21
1772	2	2	37	4	2	4	2	1	1	1	2	1	1	2	1	1	7	6	22	22
1773	2	2	29	3	2	2	2	2	1	1	2	1	1	2	1	1	7	8	25	24
1774	2	1	40	3	2	2	3	2	1	3	3	2	1	2	1	1	7	6	26	22
1775	2	1	26	3	2	2	1	2	1	3	3	2	1	2	1	1	7	7	24	24
1776	2	2	19	3	1	3	3	1	1	3	3	2	2	2	1	2	5	6	22	19
1777	2	2	28	3	2	3	3	2	1	2	2	2	1	2	1	2	5	5	21	22
1778	2	2	29	3	2	3	3	2	4	2	2	2	2	2	1	2	5	8	23	21
1779	2	2	31	4	1	3	3	2	1	1	1	1	1	2	1	2	5	7	24	22
1780	2	2	28	4	1	3	3	2	1	2	2	2	2	2	1	2	7	4	25	24
1781	2	2	24	4	1	3	1	1	1	2	2	2	2	1	1	1	7	6	21	28
1782	2	1	48	4	1	3	3	2	1	4	3	2	1	2	1	1	7	3	24	23
1783	2	1	27	3	1	3	3	2	2	2	2	2	2	2	1	1	7	4	22	28
1784	2	1	43	3	1	2	3	2	2	2	2	2	1	2	1	1	7	6	26	23
1785	2	1	36	3	1	2	3	1	1	2	2	2	2	2	1	2	7	6	28	22
1786	2	1	52	5	1	2	3	2	1	1	1	1	1	2	1	2	5	6	29	22
1787	2	1	57	5	1	2	3	2	1	2	2	2	2	2	1	2	5	4	27	23
1788	2	1	43	5	1	2	3	2	1	2	2	2	2	2	1	1	5	6	26	26
1789	2	1	25	5	1	4	1	2	1	2	2	2	1	2	1	2	5	6	25	25
1790	2	1	51	5	1	4	3	1	1	1	1	1	1	2	1	2	5	6	24	22
1791	2	1	50	5	1	4	2	2	1	2	2	2	2	2	1	2	5	6	26	28
1792	2	1	33	5	1	4	2	2	1	2	2	2	2	2	1	2	5	6	28	23
1793	2	1	32	5	2	4	2	2	2	2	2	2	2	2	1	2	7	7	27	22
1794	2	2	45	3	2	4	2	2	1	4	3	2	1	2	1	1	7	6	23	23
1795	2	2	25	3	2	1	2	1	1	2	2	2	2	2	1	1	7	6	25	26
1796	2	2	26	3	2	1	1	2	1	2	2	2	1	2	1	1	7	5	26	20
1797	2	2	31	3	2	4	3	2	1	2	2	2	1	1	1	1	5	6	26	20
1798	2	2	37	3	2	4	3	2	1	2	2	2	1	2	1	1	7	6	23	22
1799	2	2	29	4	2	3	3	1	1	2	2	2	1	2	1	1	5	7	24	22
1800	2	2	40	4	2	3	1	1	1	2	2	2	1	2	1	2	7	6	24	23
1801	2	2	26	4	1	3	3	2	1	2	2	2	2	2	1	2	5	6	21	26
1802	2	2	25	4	2	3	1	2	2	3	3	3	3	2	1	2	5	6	23	20
1803	2	2	26	4	2	2	3	1	2	3	3	2	2	2	1	2	6	5	25	20
1804	2	2	31	4	2	2	2	2	2	3	3	2	2	2	1	2	5	6	26	24
1805	2	2	37	4	2	2	2	2	2	3	3	2	2	2	1	2	5	8	27	29
1806	2	2	29	3	2	4	2	2	2	3	2	3	2	2	1	1	5	6	22	22
1807	2	2	40	3	2	2	2	1	1	1	1	1	1	2	1	1	5	5	23	21
1808	2	2	26	3	2	2	1	2	1	1	2	1	1	2	1	1	5	6	21	24
1809	2	2	12	3	1	2	3	2	1	1	2	1	1	2	1	1	5	6	16	24
1810	2	2	28	3	1	3	3	2	1	2	3	2	1	2	1	1	7	7	28	23
1811	2	2	29	3	1	3	3	1	1	2	2	2	2	2	1	1	7	6	25	20
1812	2	2	54	3	1	3	3	2	1	2	2	2	1	2	1	1	7	4	26	22
1813	2	2	58	3	1	3	3	2	1	2	2	2	2	2	1	1	7	5	23	21
1814	2	2	42	3	1	2	1	2	1	2	3	2	2	2	1	1	7	6	24	22
1815	2	2	48	3	2	2	3	1	1	3	2	3	1	1	1	2	7	6	24	18
1816	2	2	27	3	2	2	3	1	1	3	3	3	2	2	1	1	5	6	18	19
1817	2	2	43	3	2	3	3	2	1	1	1	1	1	2	1	1	5	7	26	20
1818	2	2	36	3	2	3	3	2	1	2	2	2	1	2	1	1	5	6	27	21
1819	2	2	52	3	2	3	3	1	4	4	3	2	1	2	1	1	5	5	25	24
1820	2	2	52	3	2	1	1	2	2	4	3	2	2	2	1	2	5	6	25	19
1821	2	2	23	3	1	3	3	2	2	2	2	2	2	2	1	2	5	6	25	22
1822	2	2	22	4	1	3	2	2	2	2	2	2	1	2	1	2	5	5	26	23
1823	2	2	41	4	2	3	2	1	2	2	2	2	2	1	1	2	7	6	28	21
1824	2	2	47	4	2	3	2	2	2	4	3	2	1	2	1	1	7	6	24	22
1825	2	2	33	4	2	3	2	2	2	2	2	2	2	2	1	1	7	6	23	23
1826	2	2	32	4	2	3	1	2	2	2	2	2	2	2	1	1	7	7	22	22
1827	2	2	45	4	2	3	3	1	2	4	3	2	2	2	1	1	7	6	26	18
1828	2	2	48	4	2	3	3	2	2	1	2	1	1	2	1	1	7	6	25	20
1829	2	2	49	4	2	3	2	2	2	1	2	1	1	2	1	1	5	4	24	21
1830	2	2	53	4	2	4	2	1	2	1	2	1	1	2	1	1	5	7	27	22
1831	2	2	37	4	2	4	2	2	1	1	2	1	1	2	1	2	5	6	24	24
1832	2	2	29	4	2	4	2	1	1	1	2	1	1	2	1	2	5	6	22	23
1833	2	2	40	3	2	2	1	2	1	4	3	2	2	2	1	1	5	8	21	20
1834	2	2	26	3	2	2	3	2	1	2	2	2	1	2	1	1	5	6	23	19
1835	2	2	27	3	2	2	3	2	1	2	2	2	2	2	1	1	5	6	25	22
1836	2	2	43	3	2	2	3	2	1	1	1	1	2	2	1	1	5	7	24	21
1837	2	1	36	3	2	3	1	1	1	2	2	2	1	2	1	2	5	6	21	22
1838	2	1	52	3	2	3	3	2	1	2	2	2	2	2	1	2	5	6	27	24
1839	2	1	17	3	1	3	1	2	1	2	2	2	1	2	1	2	5	6	26	28
1840	2	1	23	3	2	3	3	2	1	2	3	2	2	2	1	2	5	7	23	23
1841	2	1	22	3	2	3	3	2	1	3	3	2	1	2	1	1	5	6	23	28
1842	2	1	49	3	4	3	3	1	1	3	3	2	2	2	1	1	7	6	29	21
1843	2	1	47	4	2	2	3	2	1	3	3	2	2	2	1	1	7	5	25	24
1844	2	1	33	4	2	2	3	2	1	1	2	1	1	2	1	1	7	6	27	22
1845	2	1	32	4	2	2	1	2	1	1	2	1	1	2	1	1	7	6	22	18
1846	2	1	45	4	1	2	2	2	2	1	2	1	1	2	1	1	7	6	26	19
1847	2	1	25	4	1	2	2	1	2	1	2	1	1	2	1	1	7	6	26	20
1848	2	2	40	4	1	4	2	2	2	1	2	1	1	1	1	1	7	6	26	24
1849	2	2	31	4	1	4	2	2	1	1	2	1	1	2	1	1	5	6	18	22
1850	2	2	37	4	1	4	2	2	1	1	2	1	1	2	1	1	5	5	28	28
1851	2	2	29	4	1	4	1	2	2	1	2	1	1	2	1	1	5	6	24	23
1852	2	2	40	4	1	4	3	1	2	1	2	1	1	2	1	2	4	6	26	21
1853	2	2	26	3	1	4	3	1	2	3	3	3	3	2	1	1	5	6	23	22
1854	2	2	24	4	1	4	3	2	2	3	3	2	2	2	1	1	5	7	22	23
1855	2	2	28	4	1	5	1	2	2	3	3	2	2	2	1	1	5	6	25	23
1856	2	2	29	2	1	5	3	2	2	2	2	2	2	2	1	1	5	6	21	25
1857	2	2	40	4	1	5	1	1	2	2	2	2	2	2	1	2	5	5	23	16
1858	2	2	28	3	1	5	3	2	2	2	2	2	2	2	1	2	5	6	25	27
1859	2	2	24	4	2	5	2	2	2	3	2	3	3	2	1	2	5	6	24	25
1860	2	2	33	3	2	3	2	2	2	3	2	3	3	2	1	1	8	6	22	24
1861	2	2	32	4	2	3	2	2	2	3	2	2	2	2	1	1	8	5	23	22
1862	2	2	45	2	2	3	2	1	2	4	3	2	1	2	1	1	8	7	24	23
1863	2	2	25	4	2	3	1	2	2	1	1	1	1	2	1	1	8	5	25	18
1864	2	2	26	4	2	3	3	2	2	2	2	2	1	2	1	1	8	5	21	24
1865	2	2	51	4	2	3	2	2	2	2	2	2	1	2	1	1	8	6	24	17
1866	2	2	37	5	2	1	2	2	2	2	2	2	2	2	1	2	5	6	26	25
1867	2	2	59	5	2	1	2	1	1	2	1	2	2	2	1	1	5	6	28	24
1868	2	2	47	3	2	1	2	2	1	2	2	2	1	2	1	1	5	6	27	22
1869	2	2	26	3	1	1	1	2	1	1	2	1	1	2	1	1	5	6	29	24
1870	2	2	21	5	1	4	3	2	1	1	2	1	1	2	1	1	7	8	25	29
1871	2	2	25	5	2	4	2	2	1	1	2	1	1	2	1	1	5	5	27	22
1872	2	2	26	5	2	4	2	1	1	1	2	1	1	2	1	2	5	5	22	22
1873	2	2	28	3	3	4	2	2	1	1	1	1	1	2	1	2	6	4	26	24
1874	2	2	28	4	3	4	1	2	1	3	3	2	1	2	1	2	5	5	25	28
1875	2	2	24	5	2	5	3	2	4	3	3	2	2	2	1	1	8	8	26	23
1876	2	2	48	4	2	5	1	2	1	3	3	2	2	2	1	1	8	8	24	22
1877	2	2	27	2	1	5	2	1	1	3	3	2	2	2	1	1	8	6	22	23
1878	2	2	43	4	2	2	2	2	1	3	2	2	2	2	1	1	8	6	19	26
1879	2	2	47	4	2	2	1	2	1	3	2	2	2	1	1	1	8	6	22	20
1880	2	2	33	4	2	2	3	2	1	3	2	3	3	2	1	1	8	7	25	20
1881	2	2	32	2	2	2	3	2	1	1	1	1	1	2	1	1	5	6	22	22
1882	2	2	45	4	2	2	3	1	1	4	3	2	1	2	1	1	5	6	25	18
1883	2	2	25	3	2	2	2	2	1	1	1	1	1	2	1	2	5	5	26	22
1884	2	2	26	4	1	2	2	2	1	2	2	2	1	2	1	1	7	8	24	21
1885	2	2	31	3	1	2	1	2	2	2	2	2	1	2	1	1	5	8	20	25
1886	2	2	37	3	1	2	3	2	2	1	1	1	1	1	1	1	5	5	22	23
1887	2	2	29	4	1	2	3	1	2	2	2	2	1	2	1	2	6	5	24	17
1888	2	2	40	4	1	2	3	2	2	1	2	1	1	2	1	1	8	6	26	22
1889	2	2	26	4	1	2	3	2	2	1	2	1	1	2	1	1	8	6	28	26
1890	2	2	23	4	2	2	2	2	2	1	1	1	1	2	1	1	8	4	27	23
1891	2	2	28	4	2	2	1	2	2	2	2	2	2	2	1	1	8	6	22	26
1892	2	2	29	3	1	2	2	1	2	2	2	2	2	2	1	2	8	6	21	24
1893	2	2	31	3	2	2	3	2	2	2	2	2	1	2	1	2	8	6	27	27
1894	2	2	28	3	2	1	3	2	2	2	2	2	2	2	1	2	5	7	26	24
1895	2	2	24	4	2	2	3	2	1	2	2	2	1	2	1	2	5	7	21	23
1896	2	2	48	4	3	2	3	2	1	2	3	2	2	2	1	2	5	7	23	20
1897	2	2	27	4	3	3	1	1	1	2	2	2	2	2	1	2	5	8	23	18
1898	2	2	43	2	2	3	2	2	1	2	2	2	1	2	1	2	5	4	26	20
1899	2	2	36	4	2	1	2	2	1	2	2	2	2	2	1	1	5	6	27	16
1900	2	2	52	3	2	1	2	2	1	4	3	2	2	2	1	1	7	6	26	21
1901	2	2	44	3	2	2	2	2	1	4	3	2	2	2	1	2	7	7	24	19
1902	2	2	23	5	2	2	2	1	1	3	2	2	1	2	1	1	7	8	23	20
1903	2	2	13	3	1	2	1	2	1	3	2	2	2	2	1	1	7	7	26	21
1904	2	2	41	3	2	2	2	2	1	3	2	2	2	2	1	1	7	6	25	24
1905	2	2	16	3	2	1	2	1	1	1	2	1	1	2	1	1	5	6	26	19
1906	2	2	25	3	2	5	2	2	2	1	2	1	1	2	1	1	5	6	24	22
1907	2	2	26	3	2	5	3	2	2	1	2	1	1	2	1	2	4	4	23	25
1908	2	2	31	3	3	5	1	1	2	1	2	1	1	2	1	1	5	6	24	22
1909	2	2	37	3	3	5	1	2	2	1	3	1	1	2	1	1	5	6	22	21
1910	2	2	29	3	2	2	3	2	2	3	3	2	1	2	1	1	5	8	21	23
1911	2	2	40	4	2	2	2	2	1	3	3	2	2	2	1	1	5	6	23	24
1912	2	2	26	5	2	2	2	2	1	3	3	2	2	2	1	2	5	6	25	21
1913	2	2	12	4	2	2	1	1	1	3	2	2	1	2	1	1	5	8	24	23
1914	2	2	28	3	2	2	3	2	1	3	2	2	2	2	1	1	7	8	29	17
1915	2	2	29	4	2	1	1	2	1	3	2	2	1	2	1	1	5	4	23	26
1916	2	2	31	4	2	1	2	2	2	3	2	2	2	2	1	2	5	4	25	24
1917	2	2	28	3	1	5	2	2	2	3	2	2	2	1	1	2	6	8	26	23
1918	2	2	24	4	2	5	2	1	2	3	2	2	2	2	1	2	5	8	24	18
1919	2	2	48	4	2	5	1	2	2	3	2	2	2	2	1	2	5	6	22	24
1920	2	2	27	2	2	5	3	2	2	1	1	1	1	2	1	2	5	4	19	25
1921	2	2	43	1	2	5	1	2	1	4	3	2	2	2	1	1	5	4	22	20
1922	2	2	36	3	2	2	3	2	1	3	2	3	2	2	1	1	5	5	25	21
1923	2	2	52	5	2	2	3	2	1	4	3	2	2	2	1	1	5	6	22	24
1924	2	2	17	2	1	2	3	1	1	1	1	1	1	2	1	1	5	5	16	23
1925	2	2	53	1	2	2	2	2	1	2	2	2	2	2	1	1	7	6	28	17
1926	2	2	55	3	2	2	2	2	1	2	2	2	2	2	1	1	7	5	25	23
1927	2	2	45	3	2	2	1	2	1	1	1	1	1	2	1	1	7	8	28	20
1928	2	2	47	2	2	2	2	2	1	2	2	2	2	2	1	1	7	6	24	22
1929	2	2	53	2	2	2	2	1	1	2	2	2	2	2	1	1	7	6	28	21
1930	2	2	42	2	1	2	2	2	1	2	2	2	1	2	1	2	7	7	26	19
1931	2	2	45	2	1	2	2	2	1	4	3	2	2	1	1	1	5	6	18	26
1932	2	2	52	2	1	2	2	2	2	2	2	2	2	2	1	1	5	6	21	25
1933	2	2	26	2	1	2	1	2	2	2	2	2	2	2	1	1	5	5	24	21
1934	2	2	31	2	1	2	2	1	2	1	1	1	1	2	1	1	5	6	25	24
1935	2	2	37	4	1	1	2	2	2	1	2	1	1	2	1	1	5	4	20	23
1936	2	2	29	4	1	5	1	2	4	1	2	1	1	2	1	1	5	6	26	17
1937	2	2	40	1	1	5	2	2	1	1	2	1	1	2	1	2	5	7	24	23
1938	2	2	52	4	1	5	2	2	1	1	3	1	1	2	1	1	5	6	26	20
1939	2	2	51	4	1	2	1	2	1	3	3	3	2	2	1	1	8	6	23	22
1940	2	2	43	5	1	2	2	1	1	3	3	2	2	1	1	1	8	6	22	24
1941	2	2	36	3	1	2	2	1	1	3	3	2	2	2	1	1	8	6	26	17
1942	2	2	52	4	1	2	2	2	1	3	3	2	2	2	1	1	8	5	24	25
1943	2	2	54	4	2	1	2	2	1	1	1	1	1	2	1	2	8	6	24	24
1944	2	2	23	3	2	1	1	2	1	2	2	2	2	2	1	2	8	7	25	22
1945	2	2	12	4	1	2	1	1	2	2	2	2	3	2	1	2	8	8	21	23
1946	2	2	41	4	2	2	2	2	2	2	2	2	2	2	1	2	5	6	23	20
1947	2	2	47	3	2	5	2	2	2	1	1	1	1	2	1	2	5	7	25	16
1948	2	2	33	4	2	2	2	2	2	3	2	3	2	1	1	1	5	6	26	21
1949	2	2	32	4	2	2	2	1	1	3	3	2	1	2	1	1	5	6	27	25
1950	2	2	45	1	2	2	2	2	1	3	3	2	2	2	1	1	8	7	22	22
1951	2	2	25	3	1	2	1	2	1	3	3	2	2	2	1	1	8	6	27	21
1952	2	2	39	3	2	2	3	2	1	3	3	2	2	2	1	2	8	7	26	23
1953	2	2	37	3	2	2	2	2	1	1	1	1	1	2	1	1	8	6	25	17
1954	2	2	37	3	2	2	2	1	1	2	2	2	1	2	1	1	8	6	25	26
1955	2	2	52	1	3	2	2	2	1	2	2	2	1	1	1	1	8	6	26	24
1956	2	2	57	3	3	2	2	2	1	2	2	2	1	2	2	1	8	9	25	23
1957	2	2	58	3	2	2	1	2	1	2	1	2	1	2	2	1	5	7	21	18
1958	2	2	49	3	2	2	3	2	2	1	2	1	1	2	1	2	5	5	26	24
1959	2	2	51	5	2	2	3	1	2	2	2	2	1	2	2	2	5	7	22	25
1960	2	2	49	4	2	2	2	2	2	2	2	2	2	2	1	2	7	8	26	20
1961	2	2	31	4	2	2	2	2	2	1	1	1	1	2	1	2	7	5	25	21
1962	2	2	28	4	1	2	2	2	1	1	2	1	1	2	1	2	7	6	24	24
1963	2	2	24	4	2	2	1	2	1	1	2	1	1	2	2	1	7	5	25	23
1964	2	2	33	4	1	2	2	1	1	1	2	1	1	2	2	1	7	4	24	18
1965	2	2	32	4	1	2	2	2	1	2	2	2	1	1	1	1	7	7	27	22
1966	2	2	45	4	1	2	1	2	1	4	3	2	1	2	1	1	7	6	25	25
1967	2	2	25	4	1	2	2	2	1	1	1	1	2	2	2	1	7	7	22	23
1968	2	2	26	4	1	2	2	1	2	1	2	1	1	2	2	1	5	6	28	24
1969	2	2	31	3	1	1	1	1	2	2	2	2	2	2	2	2	5	6	23	22
1970	2	2	37	3	1	5	3	1	2	1	2	1	1	2	2	1	5	6	26	21
1971	2	2	29	4	1	5	2	2	2	2	2	2	1	2	2	1	5	6	23	24
1972	2	2	40	3	2	5	2	2	2	1	2	1	1	2	1	1	7	6	29	23
1973	2	2	26	4	2	2	1	1	2	2	2	2	1	2	2	1	7	3	25	24
1974	2	2	12	3	3	2	3	2	2	3	3	2	2	2	1	2	7	6	27	25
1975	2	2	28	5	2	2	1	2	2	3	3	2	1	2	2	1	7	6	22	23
1976	2	2	29	5	2	2	3	2	2	1	1	1	2	2	1	1	7	7	26	17
1977	2	2	31	5	2	2	3	1	1	2	2	2	1	2	2	2	7	6	29	22
1978	2	2	48	4	1	2	3	1	1	2	2	2	2	2	1	1	7	6	27	26
1979	2	2	24	2	2	2	1	2	1	2	2	2	2	2	1	1	7	6	26	17
1980	2	2	48	2	2	5	3	2	1	3	3	2	2	2	2	1	5	6	25	26
1981	2	2	27	2	2	5	1	2	2	3	3	2	2	2	2	1	5	6	25	24
1982	2	2	43	3	2	2	3	1	2	3	3	3	3	2	1	2	5	7	26	23
1983	2	2	47	1	3	2	3	2	1	1	1	1	1	2	2	2	5	6	25	18
1984	2	2	33	1	3	2	3	2	1	3	2	3	1	1	2	2	7	5	26	27
1985	2	2	32	3	2	2	3	2	1	1	2	1	1	2	2	1	5	7	24	21
1986	2	2	45	3	2	2	3	1	1	3	3	2	1	2	1	1	5	8	22	20
1987	2	2	52	1	2	2	1	2	1	3	3	2	2	2	2	1	5	7	19	18
1988	2	2	56	3	3	1	3	2	1	1	3	1	2	2	2	2	8	6	22	19
1989	2	2	31	5	2	2	1	2	1	3	3	3	3	2	1	2	8	5	20	26
1990	2	2	37	3	1	2	3	2	2	1	1	1	1	2	1	2	8	6	22	25
1991	2	2	29	5	1	2	3	1	2	3	2	1	1	2	1	2	8	6	24	23
1992	2	2	40	5	1	2	3	2	2	1	2	1	1	2	1	2	8	4	22	26
1993	2	2	26	2	1	2	1	2	2	3	2	2	2	1	1	2	8	6	25	24
1994	2	2	45	5	1	2	3	2	2	4	3	2	1	2	1	2	8	6	22	27
1995	2	2	45	3	1	1	3	1	2	2	2	2	2	2	1	1	8	6	26	24
1996	2	2	54	5	1	3	3	2	1	2	2	2	2	2	1	1	8	6	22	24
1997	2	2	47	5	1	3	3	1	1	2	2	2	1	2	1	1	4	7	26	25
1998	2	2	49	3	1	2	1	2	1	2	2	2	1	2	1	1	5	6	25	20
[truncated: 39 more rows]

## Sheet: Aggressive behavior group
ID	aggressive behaviors 1=YES 2=NO	1.The basic information								2.Disease information						3.Management method	4.scales
		Gender 1=Male 2=Female	Age	Education level 1=Primary school 2=Junior middle school 3=High school / Secondary Technical school 4=Junior college 5=Bachelor's degree and above	Marital status 1=Unmarried 2=Married 3=Divorced 4=Widowed	Occupation 1=Student 2=Farmer 3=Laborer 4=Cadre 5=Other	Monthly family income 1=<5000RMB 2=5000-10000RMB 3=>10000 RMB	Residence 1=Urban 2=Rural	Caregivers 1=Parents 2=Spouse 3=Siblings 4=Other	Duration of disease 1=<2years 2=2-10years 3=>10<20years 4=>20years	Times of hospitalizations 1=1time 2=2-3times 3=4 times or more	Medication adherence 1=Poor 2=Medium 3=Medium	Frequency of subsequent visits 1=1time in 4~5 months 2=1 time in 2~3 months 3=1 time in 1 month	Family history of schizophrenia 1=No 2=Yes	History of previous attacks 1=No 2=Yes	Management method during hospitalization 1=Closed 2=Open	ITAQ	APGAR	SSRS	FBS
1	1	2	38	4	2	1	2	2	3	4	3	2	2	2	2	1	7	5	25	23
2	1	2	36	4	2	3	2	2	1	2	2	3	2	2	2	1	7	4	27	28
3	1	2	47	3	1	3	3	2	1	4	3	2	1	2	2	1	8	5	22	24
4	1	1	35	3	1	3	1	2	2	4	3	2	2	2	2	1	8	6	26	27
5	1	1	34	4	1	1	1	2	2	2	3	2	1	2	2	1	8	6	26	25
6	1	1	37	3	2	1	2	1	1	2	2	2	1	1	2	1	8	8	25	24
7	1	1	32	3	2	3	2	1	1	1	2	1	1	2	2	1	8	7	26	22
8	1	1	42	5	2	2	1	1	1	3	2	2	2	2	1	2	8	7	26	23
9	1	1	50	4	2	2	1	1	1	3	2	2	2	2	2	1	8	6	27	20
10	1	1	43	2	2	3	2	1	2	2	3	3	3	2	2	1	5	6	26	26
11	1	1	40	2	1	3	1	2	2	4	3	2	2	2	2	2	6	6	24	21
12	1	1	15	3	1	4	3	2	4	1	2	1	1	2	2	1	6	6	23	25
13	1	1	23	3	2	4	3	2	1	1	2	1	1	2	2	1	6	6	28	22
14	1	1	23	2	2	4	3	2	1	1	1	1	1	2	1	1	7	7	29	21
15	1	1	36	2	2	2	1	2	1	2	2	2	1	2	2	1	6	7	27	25
16	1	1	38	4	2	2	1	2	1	2	3	2	1	2	2	1	7	7	26	28
17	1	1	22	1	1	2	1	1	1	3	3	2	1	2	2	1	5	7	25	19
18	1	1	22	3	1	2	3	1	1	4	3	2	2	1	2	1	7	7	25	20
19	1	1	23	1	1	5	3	1	2	3	2	2	2	2	2	1	5	5	26	20
20	1	1	42	3	1	5	3	1	2	3	2	2	1	2	2	1	7	5	24	23
21	1	1	37	3	1	5	1	1	1	3	2	2	2	2	2	1	6	4	29	26
22	1	1	45	1	2	2	1	1	1	4	3	2	2	2	2	1	6	4	29	24
23	1	1	38	3	1	2	1	1	1	3	2	1	2	2	1	1	6	6	32	21
24	1	2	23	2	1	2	1	1	1	3	2	1	1	2	2	1	6	6	31	24
25	1	2	38	3	1	2	2	1	1	3	2	1	1	1	2	1	6	6	24	22
26	1	2	50	2	1	2	2	2	1	4	3	1	1	2	2	2	5	6	26	29
27	1	1	46	2	1	2	2	2	1	4	3	1	1	2	2	1	5	6	26	27
28	1	1	37	2	1	2	2	2	2	4	3	1	1	2	2	1	7	7	28	21
29	1	1	38	3	2	2	2	2	2	2	3	3	1	2	1	2	7	6	28	23
30	1	1	47	2	2	4	2	2	1	4	3	1	2	2	2	1	7	6	24	22
31	1	1	25	3	2	4	2	2	1	2	2	1	2	2	2	1	7	6	26	21
32	1	1	40	1	2	2	1	1	1	4	3	1	2	2	1	1	7	7	23	23
33	1	1	39	3	3	2	2	1	1	4	3	1	2	2	2	1	7	6	29	20
34	1	1	42	3	1	2	2	2	2	2	2	1	2	1	2	1	6	6	26	22
35	1	1	38	3	2	2	2	2	2	2	3	1	1	2	2	1	5	7	32	21
36	1	1	42	2	2	2	2	2	2	2	2	1	1	2	2	1	8	6	27	24
37	1	1	44	2	2	2	2	2	2	3	3	1	1	2	2	1	8	6	26	23
38	1	1	40	2	2	2	2	1	2	3	2	1	1	2	2	1	8	7	32	24
39	1	1	42	2	1	4	2	1	1	3	3	1	1	2	2	1	5	6	16	26
40	1	2	37	1	1	4	2	2	1	3	2	3	3	2	1	1	7	6	28	23
41	1	2	36	4	1	2	2	2	1	1	2	1	1	2	2	2	4	6	25	18
42	1	2	38	4	2	2	2	2	2	2	3	1	1	2	2	1	7	6	28	22
43	1	2	43	3	1	2	2	2	2	2	2	1	1	2	2	1	7	7	24	26
44	1	2	42	3	1	2	1	2	2	1	2	1	1	2	1	1	7	6	23	27
45	1	2	41	2	1	2	2	1	2	1	1	1	1	2	2	1	7	6	22	17
46	1	2	56	2	2	2	2	1	2	3	3	1	2	2	2	1	7	6	26	24
47	1	2	15	2	1	2	2	1	1	3	2	1	2	2	2	1	7	6	25	23
48	1	2	38	3	2	2	2	2	1	3	2	1	2	2	1	2	4	7	24	18
49	1	2	47	3	2	2	2	2	1	4	3	1	2	2	2	1	5	6	25	27
50	1	2	41	1	1	2	2	2	1	2	2	1	2	2	2	1	5	6	24	21
51	1	2	24	4	2	2	2	2	2	1	2	1	2	2	2	1	5	6	27	29
52	1	1	33	4	2	2	2	2	2	3	2	1	2	2	2	2	7	6	22	27
53	1	1	42	3	2	2	2	2	2	3	3	1	2	2	2	1	7	6	23	30
54	1	1	45	3	2	2	2	1	1	4	3	1	2	2	2	1	7	6	24	21
55	1	1	31	3	1	2	2	1	1	3	2	1	2	1	2	2	7	6	25	29
56	1	1	30	2	2	2	2	1	1	3	2	1	1	2	1	1	7	6	21	26
57	1	1	37	5	2	2	2	2	2	3	3	1	1	2	2	1	7	6	24	27
58	1	1	20	5	1	2	2	2	2	1	2	1	1	2	2	1	4	6	26	23
59	1	1	30	2	2	2	2	2	2	2	2	1	1	2	1	2	7	6	28	25
60	1	1	43	4	2	2	2	2	2	4	3	1	1	2	1	1	7	6	27	22
61	1	1	45	4	1	2	2	2	2	2	2	1	2	2	1	1	7	6	23	24
62	1	1	46	4	1	2	2	2	1	4	3	1	2	2	1	1	7	4	25	23
63	1	1	50	4	1	2	2	2	1	3	2	1	2	2	1	1	7	4	26	25
64	1	1	36	4	1	2	3	2	1	3	2	1	1	2	1	1	7	5	24	16
65	1	1	53	4	1	2	3	1	1	3	2	1	2	2	1	1	5	5	22	27
66	1	1	56	4	1	2	3	1	1	3	2	1	1	2	1	2	5	5	19	25
67	1	1	28	3	1	2	3	1	4	3	2	1	2	2	1	1	5	5	22	24
68	1	2	16	5	1	2	3	2	1	1	2	1	2	2	1	1	7	5	25	22
69	1	2	41	4	1	2	3	2	1	2	2	1	2	2	1	1	5	6	32	28
70	1	2	35	2	1	2	3	2	1	2	3	1	1	2	1	2	5	6	26	23
71	1	2	50	4	1	2	3	2	1	2	2	1	1	2	1	1	7	6	33	27
72	1	2	28	4	1	2	3	2	1	1	2	1	1	2	1	1	7	6	24	29
73	1	2	19	4	1	2	3	2	1	3	2	1	1	2	1	2	7	6	24	23
74	1	2	23	2	1	2	3	2	2	3	2	1	1	2	1	1	7	6	38	22
75	1	2	19	2	1	2	3	2	2	1	2	1	1	2	1	1	7	6	26	28
76	1	2	37	2	2	2	2	2	2	3	2	1	1	2	1	1	7	6	27	28
77	1	2	28	2	2	2	2	1	2	3	2	1	1	2	1	1	5	6	25	21
78	1	2	32	2	4	2	2	1	1	3	3	1	1	2	1	1	5	7	25	22
79	1	2	45	2	4	2	2	2	2	4	3	1	1	2	1	1	5	6	24	27
80	1	2	33	2	2	2	2	2	2	2	2	1	1	2	1	1	5	6	25	22
81	1	2	52	4	2	2	2	2	2	1	2	1	1	1	1	2	5	7	24	28
82	1	2	22	3	1	2	2	2	1	3	2	1	1	2	1	1	4	6	27	29
83	1	2	46	3	2	2	2	1	1	3	3	1	1	2	1	1	5	6	26	30
84	1	2	37	4	2	2	2	2	1	2	2	1	1	2	1	1	5	5	25	21
85	1	2	54	4	1	2	2	2	1	3	2	1	1	2	1	2	5	6	27	24
86	1	2	23	2	1	2	2	2	1	1	1	1	1	2	1	1	5	6	26	19
87	1	2	32	2	2	2	2	1	1	2	2	1	1	2	2	1	5	7	31	22
88	1	2	29	2	2	2	2	2	1	3	2	1	1	2	2	2	7	6	36	21
89	1	2	29	3	2	2	2	2	2	3	2	1	1	2	2	1	7	6	28	22
90	1	2	46	4	2	2	2	2	2	4	3	1	1	2	2	1	7	6	25	24
91	1	2	56	4	2	2	2	1	2	2	2	1	1	2	2	1	7	5	28	18
92	1	2	24	4	1	2	2	2	2	1	1	1	1	2	2	1	7	6	24	23
93	1	2	31	3	1	2	2	2	2	2	2	3	3	2	1	2	6	6	23	22
94	1	2	19	3	1	2	2	2	2	2	2	1	1	2	2	1	6	6	26	23
95	1	2	40	3	1	2	2	2	1	3	2	1	2	2	2	1	6	7	25	26
96	1	2	48	3	1	2	2	2	1	4	3	1	2	2	2	1	6	6	26	20
97	1	2	27	3	1	2	2	1	1	3	2	1	2	2	2	2	6	6	21	20
98	1	2	23	3	2	2	2	1	2	3	2	3	2	2	1	1	6	5	24	24
99	1	2	40	3	2	2	2	1	2	2	3	1	2	2	2	1	6	6	25	29
100	1	1	41	3	2	2	2	1	1	2	3	1	1	2	2	1	7	6	20	22
101	1	1	47	1	2	2	2	1	1	3	3	1	2	2	2	1	3	6	26	20
102	1	1	33	3	2	2	2	2	2	3	2	1	1	2	2	1	5	6	24	16
103	1	1	32	4	2	2	2	2	2	3	2	1	1	2	2	1	4	3	23	21
104	1	1	45	3	2	2	2	2	2	4	3	1	1	2	2	1	5	3	22	25
105	1	1	33	4	2	2	2	2	2	2	2	1	1	2	1	1	5	6	21	22
106	1	1	46	4	2	2	2	2	1	1	2	1	2	2	2	1	6	2	27	21
107	1	1	51	4	2	2	2	2	1	3	2	2	2	2	2	1	5	5	26	23
108	1	1	37	4	2	2	2	1	1	3	3	2	2	2	1	1	6	4	21	18
109	1	1	29	4	2	2	2	1	1	1	1	1	1	2	2	1	6	5	16	24
110	1	2	40	4	2	2	2	2	4	3	2	2	2	2	2	1	7	4	28	27
111	1	2	52	4	2	2	2	2	2	3	2	2	2	2	1	1	7	3	25	25
112	1	2	40	4	2	2	3	2	2	3	3	2	1	2	2	2	7	5	28	24
113	1	2	28	4	2	2	3	2	2	1	1	1	2	2	2	1	7	3	24	22
114	1	2	29	2	2	1	3	2	2	1	2	1	1	1	2	1	7	3	23	23
115	1	1	31	2	2	1	3	2	2	3	2	2	1	2	2	1	7	4	26	26
116	1	1	29	2	2	2	3	1	2	2	2	2	1	2	2	1	7	4	27	24
117	1	1	24	2	2	2	3	1	1	1	1	1	1	2	2	2	7	4	26	17
118	1	1	48	1	2	2	3	1	1	3	2	3	3	2	2	1	5	4	24	15
119	1	1	27	3	2	2	2	2	1	1	2	1	1	2	2	1	6	4	23	24
120	1	1	43	3	1	2	2	2	1	3	3	2	1	2	1	2	6	2	28	25
121	1	1	36	3	1	2	2	2	2	3	2	2	1	2	2	1	6	4	26	25
122	1	1	52	1	1	3	2	2	3	4	3	2	1	2	2	1	6	4	18	21
123	1	1	33	3	1	3	2	2	3	3	2	2	1	2	2	1	6	2	28	23
124	1	1	57	3	1	3	2	2	2	3	3	2	1	2	1	1	7	6	24	20
125	1	2	53	2	1	3	2	1	2	1	1	1	1	2	2	2	7	7	26	18
126	1	2	25	2	1	3	2	1	2	1	1	1	1	2	2	1	7	6	23	19
127	1	2	40	2	2	3	2	2	1	3	2	2	1	2	1	1	7	6	22	26
128	1	2	49	3	1	2	2	2	3	1	1	1	1	2	1	1	7	5	26	25
129	1	2	49	1	2	2	2	2	2	2	2	2	1	2	1	2	7	6	29	23
130	1	1	49	3	2	3	2	2	2	2	3	1	1	2	1	1	7	6	27	24
131	1	1	40	3	2	3	2	2	2	2	2	2	1	2	1	1	7	6	26	15
132	1	1	26	3	2	3	2	2	2	1	2	1	1	2	1	1	7	6	25	23
133	1	1	44	1	4	1	2	2	2	4	3	2	1	2	1	1	7	3	25	17
134	1	1	48	4	2	1	2	2	2	3	2	2	1	2	1	1	7	3	26	22
135	1	1	49	4	2	2	2	2	2	1	2	1	1	2	1	2	7	6	24	26
136	1	1	51	4	2	2	2	2	2	2	2	2	1	2	1	1	7	2	22	24
137	1	1	28	4	2	2	2	2	2	1	1	1	1	2	1	2	6	5	21	26
138	1	1	24	4	2	2	2	2	1	1	1	1	1	2	1	1	6	4	23	24
139	1	1	48	1	1	2	2	2	2	4	3	2	1	2	1	1	6	5	25	23
140	1	1	45	3	1	2	2	2	2	4	3	2	1	2	1	2	6	4	24	18
141	1	1	13	3	1	2	2	1	2	1	1	1	1	2	1	1	6	3	26	22
142	1	1	21	3	1	1	2	1	2	1	2	1	1	2	1	1	5	5	28	25
143	1	1	22	3	2	2	2	2	2	1	2	1	1	2	1	2	4	3	27	23
144	1	1	46	1	2	1	3	2	2	4	3	1	1	2	1	1	5	3	23	24
145	1	1	37	3	2	2	3	2	2	2	3	3	3	2	1	1	7	4	25	22
146	1	1	44	4	2	1	3	2	2	3	2	1	1	1	1	1	7	4	26	21
147	1	1	35	3	2	1	3	2	1	2	2	1	1	2	1	2	7	4	24	24
148	1	1	42	4	2	2	3	2	2	2	2	1	1	2	1	2	7	4	22	23
149	1	1	29	4	2	2	3	2	2	2	2	1	2	2	1	1	7	4	26	16
150	1	1	38	4	2	2	3	1	2	3	3	1	2	2	1	1	7	2	23	23
151	1	1	52	4	1	1	3	2	2	3	2	1	2	2	1	1	8	4	24	20
152	1	1	44	4	1	2	2	2	2	4	3	1	2	2	1	1	8	2	24	22
153	1	1	40	4	1	2	2	2	2	3	3	1	2	2	1	1	8	3	18	21
154	1	1	42	4	1	2	2	2	2	3	3	1	2	2	1	1	8	3	25	23
155	1	1	37	2	1	2	2	1	2	3	2	1	2	2	1	1	3	3	21	25
156	1	1	55	3	1	2	2	2	2	3	2	1	1	2	1	1	8	2	24	16
157	1	1	38	3	2	2	2	2	1	3	3	1	1	2	1	1	8	2	26	27
158	1	1	23	3	2	2	3	2	2	1	1	1	1	2	1	2	8	2	23	25
159	1	1	42	2	2	2	2	2	2	1	2	1	1	2	1	1	8	5	24	27
160	1	1	21	2	1	1	2	1	1	1	2	1	1	2	1	1	3	6	24	21
161	1	1	56	3	2	2	2	2	1	4	3	1	1	2	1	1	8	6	25	23
162	1	1	44	5	2	2	2	2	4	3	3	3	3	2	1	2	5	6	21	22
163	1	1	38	3	2	1	1	2	1	3	3	1	1	2	1	1	4	4	23	20
164	1	1	47	3	2	1	1	2	1	2	2	1	1	2	1	1	7	4	25	21
165	1	1	25	3	2	1	1	1	1	2	2	1	1	2	1	1	7	3	26	28
166	1	1	54	3	2	2	1	1	1	4	3	1	1	2	1	2	7	3	27	16
167	1	1	42	2	2	2	1	1	1	2	3	1	1	2	1	1	7	3	23	18
168	1	1	33	4	2	2	1	2	1	3	2	1	1	2	1	1	7	4	25	20
169	1	1	20	4	1	2	3	2	1	1	1	1	1	2	1	1	6	3	26	21
170	1	1	20	4	3	2	3	2	1	1	2	1	1	1	1	2	4	5	24	22
171	1	1	19	2	2	1	3	2	1	1	2	1	1	2	2	1	4	3	22	24
172	1	1	29	2	2	1	1	2	1	3	2	1	1	2	2	1	4	3	26	22
173	1	1	46	3	2	2	1	2	1	4	3	1	2	2	2	1	5	3	26	18
174	1	1	56	1	1	2	1	2	1	4	3	1	2	2	2	1	5	3	25	19
175	1	1	21	4	1	2	1	2	1	1	1	1	2	2	1	2	5	4	26	20
176	1	1	31	4	1	1	1	2	1	2	2	3	3	2	2	1	7	5	21	24
177	1	1	19	4	1	2	1	2	4	2	2	1	2	2	2	1	4	5	24	22
178	1	1	40	3	2	2	1	2	1	2	3	1	2	1	2	1	7	4	25	28
179	1	1	18	4	2	2	1	1	1	1	1	1	2	2	2	1	7	4	20	23
180	1	1	17	3	2	2	1	1	1	1	2	1	2	2	2	1	7	4	26	21
181	1	1	23	3	2	2	1	1	1	1	1	1	1	2	2	1	7	5	24	22
182	1	1	12	3	1	2	1	1	1	1	2	1	2	2	2	1	4	5	26	23
183	1	1	41	5	3	2	1	1	1	3	2	1	2	2	2	2	7	2	27	22
184	1	1	20	3	3	3	1	2	1	3	2	1	1	2	2	1	7	4	25	22
185	1	1	36	2	3	1	1	2	1	3	3	1	2	2	2	1	7	4	22	23
186	1	1	18	3	1	1	1	2	1	1	1	1	2	2	2	2	4	4	25	26
187	1	1	45	3	1	3	1	2	1	3	3	1	2	2	2	1	7	3	21	20
188	1	1	44	2	1	3	1	2	1	3	3	1	1	2	1	1	7	5	23	20
189	1	1	37	2	1	3	1	2	1	3	2	1	2	2	2	1	3	5	25	24
190	1	1	32	2	1	3	1	2	1	3	2	1	2	2	2	1	3	3	25	19
191	1	1	22	3	2	3	1	1	1	1	2	1	2	2	2	2	3	3	21	22
192	1	1	29	3	2	1	1	1	2	2	2	1	1	2	2	1	4	3	24	21
193	1	1	28	3	2	1	1	2	1	2	2	1	1	2	1	1	4	4	26	14
194	1	1	54	1	2	2	1	2	2	2	2	3	2	2	2	1	6	2	28	19
195	1	2	15	3	1	1	1	2	2	1	1	1	2	2	2	1	4	2	25	22
196	1	2	23	3	2	2	1	2	2	3	2	1	2	2	1	1	6	2	27	21
197	1	2	23	4	2	2	1	2	2	1	2	1	1	2	2	1	6	3	22	22
198	1	2	36	4	2	2	1	2	2	3	2	1	2	2	2	1	6	3	28	20
199	1	2	38	4	1	2	1	2	2	3	3	1	2	2	2	1	5	3	25	21
200	1	2	42	3	1	2	1	1	2	3	2	1	2	2	2	1	4	2	24	23
201	1	2	44	3	1	1	2	1	2	3	2	1	1	2	2	1	4	3	25	21
202	1	2	40	5	1	2	2	2	1	2	2	1	2	2	2	1	4	3	24	23
203	1	2	42	3	1	2	2	2	2	2	2	1	2	2	2	1	4	3	27	21
204	1	2	37	3	2	2	1	2	2	3	3	1	1	2	2	1	4	3	26	22
205	1	2	26	3	2	2	1	2	2	2	2	1	2	2	2	2	5	4	25	23
206	1	2	38	5	2	1	1	2	2	3	3	1	1	2	2	1	4	4	27	22
207	1	2	23	3	2	1	1	2	2	2	2	1	1	2	1	1	7	5	26	18
208	1	2	22	3	2	1	1	1	2	1	2	1	1	2	2	2	4	4	21	20
209	1	2	21	3	2	1	1	1	2	1	2	1	1	2	2	1	7	4	16	21
210	1	2	56	2	2	2	1	1	2	3	2	3	1	2	2	1	7	6	28	22
211	1	2	44	2	2	2	1	2	2	2	2	1	2	2	1	1	7	3	25	24
212	1	2	38	3	3	2	1	2	2	3	2	1	2	2	2	1	5	3	28	23
213	1	2	47	4	4	1	1	2	1	3	3	1	1	2	2	2	7	3	24	20
214	1	2	25	4	2	1	1	2	2	1	1	1	1	2	2	1	7	3	23	22
215	1	1	36	3	2	1	1	2	2	2	2	1	2	1	2	1	7	3	26	21
216	1	1	59	3	2	2	1	2	2	4	3	1	1	2	2	1	7	5	24	23
217	1	1	42	5	2	2	1	2	4	3	3	1	2	2	2	1	7	5	23	15
218	1	1	38	3	2	2	1	1	2	3	2	1	2	2	2	1	8	6	29	16
219	1	1	42	3	2	1	2	2	2	3	2	1	1	2	2	1	4	6	24	17
220	1	1	44	3	2	1	2	2	2	4	3	1	2	2	2	1	8	6	23	25
221	1	1	40	4	2	2	2	2	2	3	2	1	2	1	2	1	8	5	24	24
222	1	1	42	3	1	1	2	2	2	3	2	1	2	2	2	1	8	3	22	22
223	1	1	37	3	1	2	2	1	1	3	2	1	2	2	2	1	8	3	19	21
224	1	1	26	5	1	2	2	2	2	1	1	1	1	2	1	1	8	5	22	22
225	1	1	38	3	1	2	1	2	2	2	2	1	2	2	2	1	8	3	25	24
226	1	1	23	3	1	2	1	2	2	1	1	1	1	2	2	2	8	2	22	18
227	1	1	22	5	1	2	1	2	2	1	2	1	1	2	1	1	7	2	26	23
228	1	1	21	3	1	1	1	1	2	1	2	1	2	2	2	1	4	2	22	22
229	1	2	46	3	2	2	1	1	2	4	3	1	2	2	2	1	7	3	26	23
230	1	2	41	3	2	1	1	1	2	3	3	1	2	2	2	1	7	3	25	26
231	1	2	38	2	2	2	1	2	2	3	3	1	2	2	2	1	7	3	24	20
232	1	2	28	2	2	2	1	2	1	3	2	1	2	2	2	1	7	5	25	20
233	1	2	22	2	2	1	1	2	2	1	1	1	1	2	2	1	7	5	24	22
234	1	2	24	3	2	2	1	2	2	1	1	1	1	2	2	1	7	3	27	18
235	1	2	33	3	2	2	1	2	2	2	2	1	2	2	2	1	7	3	26	19
236	1	2	42	4	2	2	2	2	2	2	3	1	2	2	2	1	7	3	25	20
237	1	1	45	4	2	2	2	1	2	4	3	1	2	2	2	2	7	4	27	21
238	1	1	31	3	2	2	2	1	2	1	2	1	1	2	2	1	7	4	26	16
239	1	1	40	4	2	2	2	2	2	2	2	2	1	2	2	1	7	5	21	19
240	1	1	37	4	4	2	1	2	2	2	2	1	2	2	2	1	7	3	16	22
241	1	1	20	4	2	2	1	2	2	3	2	2	1	2	2	2	7	3	28	25
242	1	1	32	4	2	2	1	2	1	3	2	2	1	2	2	1	5	3	25	22
243	1	1	43	5	2	1	1	1	2	4	3	2	1	2	2	1	4	4	28	21
244	1	1	45	3	2	1	1	2	2	4	3	2	1	2	2	1	5	3	24	23
245	1	1	46	3	4	1	1	2	2	4	3	2	1	2	2	1	6	5	23	18
246	1	1	30	4	2	2	1	2	2	3	2	2	2	2	1	2	3	3	26	24
247	1	1	36	4	2	2	1	2	2	2	2	2	2	2	2	1	6	3	27	17
248	1	1	23	3	2	1	1	2	2	1	2	1	1	2	2	1	6	2	26	25
249	1	1	26	3	2	1	1	2	2	1	1	1	1	2	2	1	6	2	18	24
250	1	1	28	3	2	1	1	2	2	3	2	3	3	1	2	1	4	2	26	22
251	1	1	33	2	2	2	1	2	2	3	3	2	1	2	2	1	4	2	26	24
252	1	1	41	3	2	2	1	2	2	3	2	1	1	2	2	1	7	3	25	29
253	1	1	35	4	2	2	1	2	1	2	2	2	1	2	2	2	7	3	26	22
254	1	1	30	4	2	3	1	2	2	4	3	2	1	2	2	1	7	5	26	20
255	1	1	24	4	1	3	1	2	2	1	1	1	1	2	2	1	7	2	27	16
256	1	1	22	4	1	3	1	2	2	1	1	1	1	2	2	1	7	4	26	21
257	1	1	20	5	2	3	1	2	2	1	1	1	1	2	2	2	7	4	24	23
258	1	1	15	3	1	3	1	2	2	1	1	1	1	2	2	1	7	4	23	20
259	1	1	37	3	2	3	1	1	3	2	2	2	1	2	2	1	7	3	23	18
260	1	1	28	3	2	3	1	1	3	2	2	2	1	2	2	1	7	3	22	19
261	1	1	32	3	2	3	1	1	2	1	1	1	1	2	1	1	7	3	24	26
262	1	1	45	2	2	3	1	1	2	3	3	2	1	2	2	1	7	3	25	25
263	1	1	33	4	2	3	2	1	1	3	2	2	1	2	2	1	7	4	25	23
264	1	1	28	4	2	3	2	2	3	1	1	1	1	2	2	2	7	4	22	24
265	1	1	42	4	2	3	2	2	1	1	2	1	1	2	2	1	7	4	25	25
266	1	1	46	4	2	3	2	2	1	4	3	2	1	2	1	1	4	4	26	23
267	1	1	37	4	2	3	1	2	1	3	3	2	1	2	2	1	5	4	24	17
268	1	1	34	4	2	3	2	2	4	3	2	2	1	2	2	2	6	2	22	22
269	1	1	35	4	2	3	2	2	1	3	2	2	1	2	2	1	6	4	21	26
270	1	1	32	4	2	2	2	2	1	3	2	2	1	2	2	1	4	4	23	23
271	1	1	29	4	2	2	1	2	1	1	1	1	1	2	2	1	4	2	24	26
272	1	1	29	4	2	3	1	2	1	1	2	1	1	2	2	1	4	2	25	24
273	1	1	46	5	2	3	1	2	1	4	3	2	1	2	2	1	5	2	21	27
274	1	1	56	5	2	3	1	1	2	4	3	2	1	2	2	2	5	3	24	24
275	1	1	19	5	1	1	1	1	2	2	2	2	1	2	2	1	5	3	22	24
276	1	1	31	3	2	3	1	1	2	2	2	2	1	2	1	1	4	6	26	25
277	1	1	19	4	1	2	1	1	1	1	2	1	1	2	2	1	6	2	28	20
278	1	1	40	4	2	2	1	1	1	2	2	2	1	2	2	1	6	5	29	21
279	1	1	18	3	2	2	2	1	1	1	1	1	1	2	2	2	6	3	27	24
280	1	1	23	3	1	2	1	2	1	1	2	1	1	2	2	1	6	2	26	22
281	1	1	29	3	1	2	1	2	1	1	1	1	1	1	2	1	6	2	25	21
282	1	1	26	3	1	3	1	2	1	1	1	1	1	2	2	1	6	2	24	24
283	1	1	41	3	2	3	1	1	1	2	2	3	3	2	2	1	6	2	26	23
284	1	1	47	3	2	3	1	1	2	2	3	2	1	2	2	1	4	4	28	17
285	1	1	33	3	2	1	1	2	2	2	2	1	1	2	1	1	6	5	27	23
286	1	1	32	3	2	3	1	2	2	3	2	2	1	2	2	2	6	4	23	20
287	1	1	45	2	2	3	2	2	1	3	3	2	1	2	2	1	6	3	25	22
288	1	1	25	3	2	3	2	1	1	1	1	1	1	2	2	1	6	5	26	21
289	1	1	26	3	2	3	1	1	1	1	2	1	1	2	2	1	6	3	26	23
290	1	1	25	5	2	3	1	2	1	2	2	2	1	2	2	2	7	5	23	17
291	1	1	18	5	2	3	1	2	1	1	1	1	1	2	2	1	7	5	24	26
292	1	1	29	5	2	3	1	2	1	3	2	2	1	2	1	1	7	3	24	24
293	1	1	40	3	2	3	1	2	2	3	2	2	1	2	2	1	7	3	21	23
294	1	1	26	3	2	3	2	2	2	3	2	2	1	2	2	2	6	6	23	18
295	1	1	19	3	1	2	2	2	2	1	2	1	1	2	2	1	6	5	25	22
296	1	1	42	3	2	2	2	2	2	1	2	1	1	2	2	1	6	3	26	25
297	1	1	29	4	2	1	1	1	2	2	2	2	1	2	2	1	6	3	27	23
298	1	1	31	4	2	3	1	1	4	2	3	2	1	2	2	1	4	3	22	17
299	1	1	28	4	2	3	1	2	1	1	2	1	1	2	2	1	6	4	23	16
300	1	1	24	3	2	3	1	2	1	1	1	1	1	2	1	1	6	4	21	18
301	1	1	48	3	2	2	2	2	1	3	2	2	1	2	2	1	6	4	16	20
302	1	1	47	3	2	2	2	2	1	1	2	1	1	2	2	2	6	4	28	21
303	1	1	43	3	2	1	3	2	1	2	2	2	1	2	2	1	6	5	25	22
304	1	1	36	3	2	2	3	1	1	2	2	2	1	2	2	1	6	2	26	24
305	1	1	52	3	2	2	3	1	2	4	3	2	1	2	2	1	6	2	23	22
306	1	1	33	5	2	2	3	2	2	3	2	2	1	2	1	2	6	5	24	18
307	1	1	57	5	2	2	3	2	2	3	2	2	1	2	2	1	6	6	24	19
308	1	1	23	5	3	1	1	2	2	3	2	2	1	2	2	1	6	6	18	25
309	1	1	25	5	2	3	3	2	1	3	2	2	1	2	2	2	7	6	26	16
310	1	1	24	5	1	3	3	2	1	1	2	1	1	2	2	1	6	4	27	27
311	1	1	19	3	2	3	3	1	1	1	1	1	1	2	2	1	7	4	25	25
312	1	1	49	3	2	3	3	2	2	4	3	2	1	2	2	1	7	3	25	27
313	1	1	29	3	2	2	2	2	2	2	2	2	1	1	2	1	7	2	25	31
314	1	1	40	4	2	2	2	2	2	2	2	2	1	2	2	1	7	3	26	23
315	1	1	24	4	3	3	2	2	2	2	2	2	1	2	2	1	7	3	28	22
316	1	1	14	4	1	2	2	2	1	1	1	1	1	2	1	1	4	2	24	32
317	1	1	28	4	2	2	3	1	2	1	1	1	1	2	2	1	3	3	23	21
318	1	1	29	4	3	2	3	2	2	2	2	2	1	2	2	2	4	3	22	23
319	1	1	31	4	2	2	3	2	2	3	2	2	1	2	2	1	4	3	26	21
320	1	1	28	4	2	2	2	2	2	1	1	1	1	2	2	1	4	2	25	22
321	1	1	24	4	2	2	2	2	4	1	2	1	1	2	1	1	5	3	24	23
322	1	1	48	4	2	2	1	2	1	2	2	2	1	1	2	2	4	3	27	22
323	1	1	45	4	2	2	2	1	1	2	3	2	1	2	2	1	4	3	24	22
324	1	1	33	4	2	2	2	1	1	2	2	2	1	2	2	1	4	4	22	23
325	1	1	21	4	1	2	2	1	2	1	1	1	1	2	2	1	4	5	21	26
326	1	2	22	4	3	2	2	2	2	1	2	1	1	2	2	1	3	5	23	20
327	1	2	46	4	3	2	2	2	2	2	2	3	1	2	2	1	4	4	25	20
328	1	2	37	4	3	2	2	2	2	2	2	2	1	2	1	2	4	4	24	33
329	1	2	34	4	2	1	2	1	2	2	2	2	1	2	2	1	4	4	21	24
330	1	1	35	4	2	2	2	1	2	3	3	2	2	2	2	1	5	5	27	22
331	1	1	32	4	2	2	2	1	2	3	2	1	2	2	2	1	4	5	26	28
332	1	1	29	4	2	2	2	2	1	3	2	1	2	2	1	1	4	2	23	24
333	1	1	38	4	2	2	1	2	1	2	2	1	2	1	2	2	4	4	23	29
334	1	1	42	5	2	2	2	2	1	2	3	1	1	2	2	1	5	4	29	22
335	1	1	44	5	2	2	3	2	1	2	3	1	1	2	1	1	4	4	25	21
336	1	1	40	5	2	2	3	2	1	3	2	2	1	2	2	1	5	3	27	22
337	1	1	42	3	2	1	3	2	1	2	2	2	2	2	2	1	5	5	22	24
338	1	1	37	3	2	1	3	2	1	3	2	2	2	2	2	1	5	5	26	29
339	1	1	26	4	2	2	3	2	2	1	1	1	1	2	2	2	5	3	26	22
340	1	1	38	4	2	2	3	1	2	2	2	2	1	2	2	1	5	3	26	27
341	1	1	33	4	2	2	3	1	2	1	1	1	1	2	2	1	5	3	18	16
342	1	1	42	4	2	2	3	2	2	1	2	1	1	2	2	2	4	4	28	21
343	1	1	41	4	1	2	1	2	2	1	2	1	1	2	1	1	4	4	24	25
344	1	1	56	4	1	2	2	2	2	4	3	2	1	2	2	1	4	3	26	22
345	1	1	44	3	1	3	3	2	1	3	2	2	1	2	2	1	2	3	23	21
346	1	1	38	3	1	3	3	2	1	2	2	2	1	2	2	1	4	3	22	23
347	1	1	47	3	1	3	2	1	1	3	3	2	1	2	1	2	4	4	25	18
348	1	1	25	3	1	2	2	2	4	3	2	2	2	2	2	1	4	6	21	24
349	1	1	54	3	1	4	2	2	1	4	3	2	2	1	2	1	6	6	23	28
350	1	1	42	3	1	1	2	2	1	2	2	2	2	2	2	1	6	5	25	25
351	1	2	33	3	2	3	2	2	2	1	1	1	1	2	1	1	6	7	24	26
352	1	2	20	4	2	3	2	2	2	1	2	1	1	2	2	1	6	5	22	33
353	1	2	20	4	2	3	1	1	2	1	1	1	1	2	2	1	4	5	23	34
354	1	2	19	4	1	3	3	1	2	1	2	1	2	2	1	1	4	6	24	24
355	1	2	29	4	3	4	3	1	2	1	1	1	2	2	2	1	5	6	25	29
356	1	2	46	4	2	2	3	2	4	2	3	3	3	2	2	1	3	6	21	22
357	1	2	56	4	2	2	2	2	1	4	3	2	1	2	1	1	3	7	24	20
358	1	2	21	3	1	2	2	2	1	1	1	1	1	2	2	1	6	8	26	24
359	1	1	31	3	1	2	3	2	1	2	2	2	1	2	2	1	2	7	28	25
360	1	1	19	3	1	2	3	2	1	1	1	1	1	2	2	1	6	6	27	30
361	1	1	40	3	1	3	1	2	2	2	2	2	1	2	2	1	4	6	29	31
362	1	1	18	3	1	2	3	2	2	1	2	1	2	2	2	2	4	6	25	23
363	1	1	21	4	1	2	2	2	2	1	1	1	1	2	2	1	4	5	27	20
364	1	1	23	4	1	2	3	2	2	2	2	2	1	2	2	1	4	6	22	29
365	1	1	43	4	1	2	3	1	2	2	2	2	2	2	2	1	4	7	26	27
366	1	1	41	4	2	2	2	1	2	2	2	2	2	2	2	1	4	8	25	26
367	1	1	20	4	2	2	3	1	2	1	1	1	2	1	2	1	4	6	26	25
368	1	1	36	3	2	2	1	2	2	3	2	2	1	2	2	2	4	7	24	23
369	1	1	46	3	2	3	3	2	2	4	3	2	1	2	1	1	4	6	22	24
370	1	1	45	3	2	3	3	2	2	3	2	2	1	2	2	1	3	6	19	24
371	1	1	44	3	2	3	2	2	2	3	2	2	1	2	2	1	3	7	22	22
372	1	1	37	3	1	3	3	2	1	2	2	2	2	1	2	1	5	6	25	23
373	1	1	32	5	1	2	3	2	3	3	2	2	2	2	2	2	4	4	22	26
374	1	1	22	5	1	2	2	2	3	1	1	1	2	2	1	1	5	4	25	24
375	1	2	29	3	2	2	3	2	3	2	2	2	2	2	2	1	5	5	26	27
376	1	2	28	3	2	1	1	1	2	2	2	2	2	2	2	1	5	5	26	24
377	1	2	54	3	2	2	1	1	2	2	3	2	2	2	2	1	5	5	18	16
378	1	2	45	3	2	2	3	2	2	1	1	1	1	2	2	1	3	6	22	14
379	1	2	23	4	2	2	2	2	2	3	2	2	1	2	2	1	5	6	20	16
380	1	2	23	4	1	2	2	2	2	3	2	2	1	2	2	1	5	4	18	23
381	1	2	36	3	1	2	2	2	2	1	2	1	1	2	2	1	5	6	20	18
382	1	2	38	3	1	2	3	2	1	2	2	1	1	2	1	1	5	6	20	22
383	1	2	42	3	1	2	3	2	3	2	2	1	1	2	2	1	5	6	21	15
384	1	2	44	4	1	1	3	1	3	2	2	1	1	2	2	1	3	7	16	23
385	1	2	40	4	2	1	3	1	2	2	2	1	1	2	2	1	5	7	20	24
386	1	2	42	4	2	2	1	1	3	3	2	1	1	2	2	1	5	7	19	22
387	1	2	37	4	2	2	3	1	3	3	2	1	1	2	1	1	4	8	18	21
388	1	1	26	4	2	2	3	1	2	1	2	1	2	2	2	1	4	4	20	15
389	1	1	38	4	2	2	3	2	2	2	3	1	2	2	2	2	5	6	17	23
390	1	1	23	3	2	2	3	2	2	2	2	1	2	2	2	1	5	4	22	28
391	1	1	22	3	3	2	1	2	2	1	2	1	1	2	2	1	5	3	16	22
392	1	1	21	3	3	2	3	2	2	1	2	1	1	2	2	1	5	6	18	17
393	1	1	56	3	3	2	3	2	1	4	3	1	1	2	2	1	6	6	27	14
394	1	1	44	3	3	2	3	2	3	2	2	1	1	2	1	1	4	6	26	16
395	1	1	38	4	2	2	3	2	3	2	2	1	1	2	2	1	4	5	24	27
396	1	1	47	4	2	2	1	2	1	2	2	1	1	2	2	1	4	5	23	15
397	1	1	25	4	2	2	3	2	1	1	1	1	1	2	2	1	5	5	28	15
398	1	1	36	4	2	2	3	2	1	2	2	1	2	2	1	1	5	4	26	21
399	1	1	59	3	2	4	3	2	4	4	3	1	2	2	2	2	5	2	18	12
400	1	1	42	3	2	4	3	2	2	3	2	1	2	2	2	1	5	3	28	22
401	1	1	38	3	2	1	3	2	2	3	2	1	2	2	2	1	4	3	24	20
402	1	2	42	3	2	5	3	2	2	3	3	1	2	2	2	1	5	3	26	21
403	1	2	44	3	2	5	1	2	2	2	2	1	1	2	2	1	5	4	23	24
404	1	2	40	3	2	5	3	2	2	2	2	1	2	2	2	2	5	4	22	16
405	1	2	42	3	2	4	3	2	1	2	2	1	1	2	2	1	5	6	26	24
406	1	2	37	3	2	4	3	2	1	2	2	3	3	2	1	1	5	6	29	23
407	1	2	26	3	2	2	3	1	1	2	2	1	2	1	2	1	4	5	27	16
408	1	2	38	3	2	2	1	2	2	2	2	1	2	2	2	1	5	7	26	23
409	1	2	23	5	2	2	3	2	2	1	2	1	1	2	2	1	5	5	25	20
410	1	2	22	5	2	2	3	2	2	1	2	1	1	2	1	1	5	5	25	22
411	1	2	52	3	2	2	3	2	2	4	3	1	1	2	2	1	5	6	26	21
412	1	2	56	3	2	1	3	2	2	4	3	1	2	2	2	1	5	6	24	23
413	1	2	41	3	2	4	1	2	1	3	2	1	2	2	2	1	4	6	22	18
414	1	2	38	3	2	4	3	2	1	2	3	1	2	2	2	1	3	7	21	19
415	1	2	28	3	2	4	3	1	1	3	2	1	2	2	2	1	4	8	23	20
416	1	1	22	3	2	4	3	2	1	1	1	1	1	2	2	1	4	7	25	24
417	1	1	42	4	2	4	1	2	1	1	2	1	1	2	2	1	4	6	24	22
418	1	1	33	4	2	4	3	2	1	2	2	1	1	2	1	1	4	6	26	18
419	1	1	42	4	2	2	3	2	1	4	3	1	1	2	2	1	4	6	28	23
420	1	1	45	4	2	2	3	2	1	2	2	1	1	2	2	2	4	5	27	21
421	1	1	31	4	2	2	3	2	2	3	2	1	1	2	2	1	4	6	20	22
422	1	1	50	4	2	4	3	2	2	3	2	3	3	2	1	1	4	7	14	18
423	1	1	37	4	2	4	3	2	2	3	2	1	2	2	2	1	5	8	16	20
424	1	1	52	4	2	4	3	2	2	1	2	1	1	2	2	1	4	6	19	21
425	1	1	49	4	2	4	1	1	2	2	2	1	1	2	2	1	5	7	20	22
426	1	1	43	4	3	1	1	2	1	2	2	1	1	1	2	2	5	6	22	24
427	1	1	45	3	3	3	3	2	1	2	3	1	2	2	2	1	5	6	24	22
428	1	1	46	3	3	3	3	2	1	2	3	1	2	2	2	1	5	7	19	14
429	1	1	30	3	2	3	3	2	1	3	2	1	2	2	2	1	5	6	13	19
430	1	1	36	3	2	3	3	2	1	3	2	1	2	2	2	1	4	4	22	22
431	1	1	27	3	2	3	3	2	1	1	2	1	1	2	1	1	4	4	16	21
432	1	1	26	3	2	3	3	1	1	1	2	1	1	2	2	2	4	5	22	22
433	1	1	28	3	2	3	1	1	1	2	2	1	1	2	2	1	4	5	20	24
434	1	1	44	3	1	3	1	1	2	3	2	1	1	2	2	1	6	5	18	15
435	1	1	41	4	1	3	1	2	2	2	3	1	2	2	2	1	4	6	21	23
436	1	1	35	4	1	3	3	2	2	3	2	1	2	2	2	1	5	6	19	28
437	1	2	50	4	1	3	3	2	2	4	3	2	2	2	1	1	6	4	22	23
438	1	2	18	4	1	3	3	1	1	1	2	1	1	2	2	1	4	6	20	22
439	1	2	50	4	1	3	3	2	4	4	3	2	1	2	2	1	6	6	23	22
440	1	2	23	4	1	3	3	2	1	2	2	3	3	2	2	1	6	6	24	23
441	1	2	22	4	1	3	3	1	1	2	2	2	2	2	2	1	6	7	21	16
442	1	2	30	4	3	3	1	2	1	2	2	2	2	2	2	1	6	7	20	23
443	1	2	28	3	2	3	1	2	1	1	1	1	1	2	2	1	6	7	24	21
444	1	1	32	3	2	3	1	2	1	3	2	2	1	2	2	1	6	8	20	22
445	1	1	45	3	2	3	3	1	1	4	3	2	1	2	2	1	6	4	18	23
446	1	1	33	3	2	1	3	1	1	2	2	2	2	1	1	1	6	6	25	22
447	1	1	29	3	2	4	3	1	2	1	2	1	2	2	2	1	4	3	26	20
448	1	1	22	3	2	4	3	1	2	2	2	2	1	2	2	1	6	5	27	20
449	1	1	46	5	2	4	3	2	2	4	3	2	1	2	2	1	6	3	26	24
450	1	1	37	5	2	4	3	2	2	3	2	2	1	2	2	1	6	3	24	29
451	1	1	34	5	2	4	3	2	2	3	2	2	2	2	2	1	6	4	23	22
452	1	1	35	5	2	4	1	2	4	3	2	2	2	2	1	1	6	4	28	21
453	1	1	32	3	2	4	3	2	1	3	2	2	2	2	2	2	4	4	26	23
454	1	1	29	3	3	4	3	2	1	1	2	1	1	2	2	1	4	2	18	25
455	1	1	29	3	3	4	3	2	1	1	2	1	1	2	2	1	3	2	28	16
456	1	1	46	3	3	1	1	2	1	2	2	3	1	2	2	1	6	4	24	27
457	1	1	56	3	3	4	3	2	1	2	3	2	2	2	2	1	6	4	26	15
458	1	1	24	3	1	4	3	2	1	1	1	1	2	2	1	1	6	3	23	24
459	1	1	31	4	1	5	3	2	2	1	2	1	2	2	2	2	6	3	22	22
460	1	1	19	4	1	5	1	2	2	2	2	2	2	2	2	1	6	5	26	21
461	1	2	40	4	1	5	3	2	2	2	2	2	2	2	2	1	5	4	29	22
462	1	2	24	4	1	2	3	2	2	1	1	1	1	2	2	1	7	4	27	14
463	1	2	23	4	1	2	3	2	2	1	2	1	2	2	2	2	7	4	26	18
464	1	2	23	4	2	2	3	1	1	2	2	2	2	2	1	1	7	4	25	20
465	1	2	47	4	2	4	3	1	1	2	2	2	2	2	2	1	7	2	25	21
466	1	2	41	4	2	4	3	2	1	2	2	1	1	2	2	1	7	2	26	22
467	1	2	47	3	2	4	3	2	1	2	3	1	1	2	2	1	7	2	24	24
468	1	2	33	3	2	4	2	2	1	2	2	1	1	2	2	1	7	4	22	23
469	1	1	32	3	2	4	2	2	1	2	2	1	1	1	2	1	7	4	29	20
470	1	1	45	3	2	4	2	2	2	4	3	2	1	2	2	1	3	2	23	22
471	1	1	25	3	1	1	2	2	2	3	2	3	3	2	2	1	7	3	25	21
472	1	1	26	3	1	4	1	2	2	2	2	2	1	2	2	1	5	3	24	22
473	1	1	36	5	3	2	2	2	2	2	2	2	1	2	2	1	4	3	26	18
474	1	1	37	5	2	2	2	1	1	3	2	2	1	2	1	1	5	3	28	19
475	1	1	29	5	2	2	2	1	1	3	2	2	1	2	2	1	3	3	27	20
476	1	1	40	5	1	2	2	1	1	2	2	1	1	2	2	1	3	3	18	21
477	1	1	26	5	1	2	2	2	1	2	2	1	1	2	2	1	3	2	20	24
478	1	1	46	5	2	2	2	2	1	2	3	1	1	2	2	1	4	2	30	19
479	1	1	28	3	2	2	2	2	4	2	2	2	1	1	2	1	4	4	22	22
480	1	1	29	3	2	4	1	2	1	1	1	1	2	2	1	1	4	4	30	25
481	1	1	31	3	2	1	3	2	1	2	2	2	2	2	2	2	4	4	24	22
482	1	1	28	4	2	4	3	2	1	1	2	1	1	2	2	1	4	2	19	28
483	1	1	24	4	2	4	3	1	1	3	2	2	2	2	2	1	3	4	26	23
484	1	1	48	4	2	2	3	1	1	2	2	2	2	2	2	1	3	4	20	22
485	1	1	27	4	1	2	3	2	1	3	2	2	2	2	2	1	3	2	22	23
486	1	2	43	4	1	2	1	2	1	2	2	2	2	2	2	1	3	3	34	26
487	1	2	36	4	1	2	2	2	2	2	2	2	2	2	2	2	3	5	28	20
488	1	2	52	4	2	2	2	2	2	4	3	2	1	2	2	1	3	3	25	20
489	1	2	33	4	2	2	2	2	2	3	2	2	2	2	1	1	3	2	26	22
490	1	2	57	3	2	4	2	2	2	3	3	2	2	2	2	1	3	2	29	22
491	1	2	23	3	2	1	2	2	2	1	2	1	2	2	2	1	3	2	20	23
492	1	2	25	3	2	3	1	1	1	1	1	1	2	2	2	2	5	3	18	16
493	1	2	18	3	1	3	2	2	1	3	2	2	2	2	2	1	4	3	21	20
494	1	2	24	3	1	3	2	2	3	3	2	2	2	2	1	1	4	5	19	20
495	1	2	49	3	1	3	3	2	3	4	3	2	2	2	2	1	4	3	22	24
496	1	2	29	4	1	3	3	2	2	2	2	2	1	2	2	1	4	3	20	19
497	1	2	40	4	1	3	3	2	2	2	2	3	1	2	2	1	5	3	23	22
498	1	2	26	4	2	3	2	2	2	1	2	1	2	1	2	1	6	4	24	21
499	1	2	48	4	2	1	2	2	2	4	3	2	2	2	2	1	6	3	19	24
500	1	2	28	3	2	3	1	2	2	3	2	3	3	2	2	1	4	2	19	24
501	1	2	29	3	2	3	2	1	3	2	2	2	1	2	2	1	4	3	24	22
502	1	2	31	3	1	3	2	2	3	2	2	2	2	2	2	1	4	5	23	18
503	1	2	28	5	1	3	2	2	1	3	2	2	2	2	2	1	5	5	24	19
504	1	2	24	5	1	3	2	2	3	3	2	2	2	2	1	1	5	3	21	20
505	1	2	48	5	1	2	2	2	3	3	3	2	2	2	2	1	5	3	20	24
506	1	2	45	5	1	3	2	2	3	4	3	2	1	2	2	1	4	3	21	22
507	1	2	33	5	1	2	2	2	3	2	2	2	1	2	2	1	4	4	26	28
508	1	2	21	5	2	2	2	2	3	1	2	1	1	2	2	1	4	4	20	23
509	1	2	22	5	2	2	2	2	3	3	2	2	1	2	1	1	4	3	18	21
510	1	2	46	5	2	2	1	1	3	3	2	1	1	2	2	1	8	3	17	22
511	1	2	37	3	2	2	2	2	3	3	3	1	1	2	2	1	8	5	16	23
512	1	2	34	3	2	2	2	2	1	3	2	3	2	2	2	2	8	2	22	23
513	1	2	35	3	2	3	2	2	3	2	2	2	2	2	2	1	8	4	22	21
514	1	2	32	3	2	3	2	2	3	2	2	2	2	1	2	1	7	4	20	22
515	1	2	29	3	2	3	2	2	1	2	2	2	1	2	2	1	7	4	18	23
516	1	1	38	4	2	3	2	2	1	2	2	2	1	2	2	1	7	5	20	22
517	1	1	42	4	2	3	2	2	1	4	3	2	1	2	2	1	7	3	19	18
518	1	1	44	4	2	3	1	2	1	4	3	2	2	2	2	2	8	3	22	15
519	1	1	40	4	2	1	2	1	1	4	3	2	2	2	2	1	8	2	23	21
520	1	1	42	4	1	4	2	1	1	4	3	2	2	1	1	1	8	2	16	22
521	1	1	37	4	1	4	2	1	1	3	2	2	2	2	2	1	8	2	19	24
522	1	1	26	4	1	2	2	1	1	1	1	1	1	2	2	1	8	2	18	23
523	1	1	38	3	1	5	1	1	4	2	2	2	1	2	2	2	8	2	20	20
524	1	1	23	3	1	5	2	1	2	1	1	1	1	2	2	1	8	2	25	19
525	1	1	22	3	1	1	2	2	2	1	2	1	1	2	1	1	8	3	17	22
526	1	1	44	3	1	5	2	2	2	4	3	2	2	2	2	1	8	3	24	21
527	1	1	56	3	1	2	2	2	2	4	3	2	2	2	2	1	8	6	26	22
528	1	1	44	3	1	5	2	2	2	3	3	3	2	2	2	1	8	2	18	24
529	1	1	38	4	1	2	1	2	2	3	2	1	1	2	2	1	5	5	16	28
530	1	1	47	4	2	5	2	2	2	3	3	2	1	2	2	1	6	3	22	23
531	1	1	25	4	2	5	2	2	2	3	2	3	1	1	2	1	6	3	24	18
532	1	1	54	4	2	5	2	2	2	4	3	2	2	2	2	1	6	3	15	30
533	1	1	42	3	2	2	2	1	1	2	2	2	2	2	1	1	6	3	15	22
534	1	1	33	3	2	5	2	1	3	2	2	1	1	2	2	1	6	3	18	24
535	1	1	43	3	3	5	2	1	3	2	2	2	2	2	2	1	6	4	16	28
536	1	1	20	3	1	5	2	2	3	1	2	1	2	2	2	1	6	4	20	23
537	1	1	19	3	1	5	2	2	3	1	2	1	2	2	2	1	6	5	23	22
538	1	1	29	3	1	2	2	2	3	2	2	1	1	2	1	1	6	6	19	23
539	1	1	46	4	1	2	1	2	2	4	3	2	2	2	2	1	6	7	27	26
540	1	1	56	4	1	2	2	2	2	4	3	2	2	2	2	1	6	5	18	28
541	1	1	21	4	1	2	2	2	2	1	1	1	1	2	2	2	4	5	20	30
542	1	1	31	4	1	4	2	2	3	2	2	1	1	2	2	1	5	5	19	22
543	1	1	19	4	1	2	2	2	3	1	2	1	1	2	2	1	8	6	18	18
544	1	2	40	4	1	2	2	1	3	2	2	2	1	2	2	1	8	6	20	22
545	1	2	18	4	1	5	1	1	1	1	1	1	1	2	2	1	8	7	17	21
546	1	2	17	4	1	5	2	1	3	1	2	1	1	2	2	2	4	7	22	23
547	1	2	23	4	1	5	2	1	3	2	2	2	2	2	2	1	8	7	20	25
548	1	2	49	4	1	2	2	1	3	4	3	2	2	2	1	1	6	7	24	16
549	1	2	41	4	1	5	2	2	3	3	2	2	2	2	2	1	8	6	19	27
550	1	2	20	3	1	5	2	2	2	1	2	1	1	2	2	1	6	6	16	25
551	1	2	36	3	1	2	1	2	2	2	2	2	2	2	2	2	6	6	20	24
552	1	2	18	3	1	3	2	2	2	2	2	2	1	2	2	1	6	4	22	22
553	1	2	45	5	1	3	2	2	2	4	3	2	2	2	1	1	6	5	14	23
554	1	2	44	5	2	3	2	2	2	3	2	2	2	2	2	1	6	4	18	18
555	1	1	37	5	2	3	2	2	2	2	2	3	2	2	2	1	6	3	22	24
556	1	1	32	5	2	3	2	2	1	1	1	1	1	2	2	1	6	5	24	27
557	1	1	50	3	2	5	1	2	3	4	3	2	1	1	2	1	6	6	15	25
558	1	1	29	3	2	2	2	2	3	2	2	2	1	2	2	1	6	6	15	24
559	1	1	28	3	2	2	2	2	3	1	2	1	1	2	2	1	6	5	18	22
560	1	1	54	4	2	4	2	2	1	4	3	2	1	2	2	1	6	5	16	24
561	1	1	52	4	2	4	2	1	3	2	2	1	2	2	2	1	7	6	20	29
562	1	1	23	4	1	4	2	1	2	1	1	1	2	2	2	1	7	6	23	22
563	1	1	50	4	1	1	1	1	2	2	2	2	2	2	2	1	7	6	19	29
564	1	1	50	4	1	4	2	1	2	4	3	2	2	2	1	1	7	2	27	26
565	1	1	50	4	1	4	2	2	2	2	2	2	1	1	1	1	4	8	18	28
566	1	1	50	4	1	4	2	2	2	4	3	2	1	2	2	1	3	8	20	19
567	1	1	44	4	1	1	2	2	2	2	2	2	2	2	2	1	3	8	19	28
568	1	1	40	4	1	3	2	2	3	2	2	2	2	2	1	1	5	7	18	21
569	1	1	42	4	1	3	2	2	3	3	3	2	2	2	2	1	4	7	20	24
570	1	1	37	4	1	3	2	2	1	3	2	2	2	2	2	1	6	7	17	29
571	1	1	26	4	1	3	1	2	3	3	2	2	2	2	2	2	6	7	22	22
572	1	1	38	3	3	3	1	2	3	4	3	2	1	2	2	1	6	7	20	25
573	1	1	23	3	2	3	2	2	2	2	2	1	1	2	2	1	6	6	24	22
574	1	1	22	3	2	3	2	2	2	2	2	1	1	2	2	1	6	6	19	25
575	1	1	21	3	2	3	2	2	2	2	2	1	1	2	2	1	6	6	16	23
576	1	1	26	3	2	3	2	1	2	4	3	2	1	2	2	1	6	6	20	24
577	1	1	34	3	2	3	2	1	3	3	2	2	1	2	2	2	6	6	22	25
578	1	1	30	3	2	3	2	1	3	3	2	1	1	2	1	1	7	6	24	23
579	1	1	37	5	2	2	2	2	3	2	2	1	1	2	2	1	3	6	18	29
580	1	1	25	5	1	2	2	2	3	2	2	3	1	2	2	2	7	3	22	22
581	1	1	36	3	1	3	2	2	2	2	2	1	1	2	2	1	7	2	24	26
582	1	1	29	3	1	3	2	2	3	4	3	2	1	2	2	1	3	3	29	23
583	1	1	42	5	1	3	2	2	1	3	2	2	2	2	1	1	7	5	30	26
584	1	1	38	5	1	3	2	2	4	2	2	2	2	2	2	1	4	5	28	24
585	1	2	42	3	1	3	2	2	1	4	3	2	2	2	2	1	7	3	30	27
586	1	2	44	3	1	3	2	1	1	3	2	2	2	1	2	1	7	3	28	24
587	1	2	40	5	1	5	1	1	1	2	2	2	2	2	2	1	4	3	32	23
588	1	2	42	5	1	1	2	2	1	3	2	2	2	2	2	1	7	4	36	20
589	1	2	37	4	1	5	2	2	2	4	3	2	2	2	1	1	7	4	34	29
590	1	2	26	4	1	1	2	2	2	2	2	3	2	2	2	1	7	8	29	19
591	1	2	38	4	2	5	2	2	2	3	2	2	2	2	2	1	5	8	28	26
592	1	2	23	4	2	5	2	2	1	1	2	1	1	2	2	1	8	8	29	25
593	1	2	42	4	2	5	2	2	1	1	1	1	1	2	2	1	8	7	29	21
594	1	2	31	4	2	5	2	2	4	1	2	1	1	2	2	1	8	3	27	24
595	1	2	56	4	3	2	2	2	1	4	3	2	1	2	2	1	8	3	30	23
596	1	2	41	5	3	2	2	1	1	2	2	2	1	2	1	1	8	7	20	27
597	1	2	38	4	2	2	2	1	1	4	3	2	1	2	2	2	8	7	22	23
598	1	2	36	5	2	2	2	1	2	4	3	2	1	2	2	1	8	6	23	30
599	1	2	42	4	2	5	2	1	2	3	2	2	1	2	2	1	8	6	33	22
600	1	2	34	4	2	5	2	2	2	2	2	1	2	2	1	1	8	5	27	21
601	1	2	33	4	2	5	2	2	2	3	2	2	2	2	2	1	8	5	24	23
602	1	2	42	3	2	2	1	2	2	3	2	2	2	2	2	1	8	5	31	17
603	1	2	25	3	2	2	2	2	2	4	3	2	2	2	2	1	7	2	20	26
604	1	2	41	4	2	5	2	1	1	3	2	3	2	2	2	2	7	4	21	24
605	1	2	28	4	2	1	2	2	1	2	2	1	1	2	1	1	7	5	26	23
606	1	2	37	4	2	5	2	2	1	3	2	1	1	2	2	1	7	5	30	18
607	1	2	22	4	1	2	2	2	1	1	2	1	1	2	2	1	7	5	28	24
608	1	2	40	4	2	2	2	1	4	3	2	2	1	2	2	1	7	5	27	25
609	1	2	33	3	2	2	2	2	2	4	3	2	1	2	2	1	5	5	26	20
610	1	2	45	3	3	5	2	2	2	4	3	2	2	2	1	1	6	4	32	21
611	1	2	37	3	3	4	2	2	2	4	3	2	2	2	2	1	6	5	34	24

## Sheet: Non-Aggressive behavior group
ID	aggressive behaviors 1=YES 2=NO	1.The basic information								2.Disease information						3.Management method	4.scales
		Gender 1=Male 2=Female	Age	Education level 1=Primary school 2=Junior middle school 3=High school / Secondary Technical school 4=Junior college 5=Bachelor's degree and above	Marital status 1=Unmarried 2=Married 3=Divorced 4=Widowed	Occupation 1=Student 2=Farmer 3=Laborer 4=Cadre 5=Other	Monthly family income 1=<5000RMB 2=5000-10000RMB 3=>10000 RMB	Residence 1=Urban 2=Rural	Caregivers 1=Parents 2=Spouse 3=Siblings 4=Other	Duration of disease 1=<2years 2=2-10years 3=>10<20years 4=>20years	Times of hospitalizations 1=1time 2=2-3times 3=4 times or more	Medication adherence 1=Poor 2=Medium 3=Medium	Frequency of subsequent visits 1=1time in 4~5 months 2=1 time in 2~3 months 3=1 time in 1 month	Family history of schizophrenia 1=No 2=Yes	History of previous attacks 1=No 2=Yes	Management method during hospitalization 1=Closed 2=Open	ITAQ	APGAR	SSRS	FBS
612	2	2	30	5	2	2	3	1	2	3	2	2	2	2	1	1	7	6	25	24
613	2	2	36	2	3	2	2	1	2	3	2	2	1	2	2	1	6	5	27	21
614	2	2	53	2	2	5	3	1	1	1	1	1	3	2	2	1	7	7	20	19
615	2	1	26	2	2	5	2	2	2	3	2	2	2	2	1	2	6	5	21	23
616	2	1	28	5	2	2	1	2	2	1	1	1	3	2	1	1	6	5	24	22
617	2	1	44	4	2	2	3	2	2	3	2	2	3	2	1	1	6	5	25	24
618	2	1	41	4	3	1	1	1	1	1	2	1	1	2	1	1	6	3	20	25
619	2	1	35	4	2	1	1	1	2	3	2	2	1	2	1	2	6	7	26	28
620	2	1	50	4	2	5	2	1	1	4	3	1	1	2	2	2	6	3	24	29
621	2	1	18	5	2	5	2	1	1	3	2	2	1	2	2	2	6	2	23	21
622	2	1	46	2	2	2	2	1	2	3	2	2	1	2	2	1	6	2	22	20
623	2	1	49	2	2	2	2	2	1	3	2	2	1	2	1	1	6	2	24	19
624	2	1	44	4	2	2	1	2	1	1	1	1	2	2	2	1	6	2	23	23
625	2	1	37	4	2	2	1	2	1	3	2	2	2	2	2	1	6	4	29	22
626	2	1	53	1	2	2	1	2	2	4	2	1	1	2	2	1	6	4	25	24
627	2	1	32	4	2	3	1	2	1	3	2	2	1	2	1	1	5	6	27	25
628	2	1	45	4	2	1	1	2	1	3	2	2	1	2	2	2	5	3	22	24
629	2	1	33	4	2	1	1	2	1	1	1	1	1	2	2	2	5	8	26	24
630	2	1	51	1	2	1	2	1	2	3	2	2	2	2	2	2	5	4	26	24
631	2	1	22	4	2	3	2	1	1	3	2	2	2	2	1	1	5	4	25	26
632	2	1	46	4	2	3	2	1	1	3	2	2	2	2	1	1	5	4	26	25
633	2	1	37	4	2	2	2	1	1	3	2	2	2	2	1	1	5	4	26	28
634	2	2	34	4	2	2	2	1	1	1	1	1	1	2	1	1	4	5	27	19
635	2	2	35	4	2	2	2	2	2	1	2	1	1	2	1	1	3	5	26	17
636	2	2	32	5	2	2	1	2	2	1	2	1	1	2	2	1	5	5	24	20
637	2	2	29	5	2	2	2	2	2	3	2	1	1	2	2	2	5	6	23	20
638	2	2	29	2	2	2	2	2	1	1	2	1	1	2	1	1	5	6	28	24
639	2	2	46	2	2	2	2	2	1	1	2	1	1	2	2	1	7	6	29	25
640	2	2	56	2	2	2	1	2	1	4	3	1	1	1	2	1	7	6	27	22
641	2	2	48	2	1	5	1	2	2	1	2	1	1	2	1	2	7	6	26	21
642	2	2	31	4	1	5	1	1	4	1	2	1	1	2	2	1	7	6	25	20
643	2	2	49	4	1	5	1	1	2	1	1	1	1	2	2	1	7	7	25	22
644	2	2	40	4	1	5	2	2	2	4	3	2	2	2	1	1	6	7	26	25
645	2	1	48	5	1	5	2	2	2	4	3	2	2	1	1	1	6	7	24	26
646	2	1	50	2	1	5	2	1	2	1	2	1	2	2	1	2	6	8	22	20
647	2	1	54	2	1	5	2	2	2	1	2	1	2	2	1	2	6	8	21	21
648	2	1	52	4	2	5	1	1	1	1	2	1	2	2	1	1	6	8	23	22
649	2	2	41	4	2	2	2	2	1	1	2	1	2	2	2	1	6	8	25	20
650	2	2	47	1	2	2	2	2	2	1	1	1	1	2	2	1	6	8	24	24
651	2	2	33	4	1	2	2	1	1	3	2	1	1	2	2	1	6	6	26	23
652	2	2	32	4	1	2	1	2	1	1	2	1	1	2	1	1	5	6	26	22
653	2	2	45	5	1	2	1	2	1	1	2	1	2	2	1	2	5	6	18	23
654	2	1	35	5	2	2	1	2	1	1	2	1	2	2	1	2	5	6	28	28
655	2	1	36	5	1	2	2	1	1	1	2	1	1	2	1	2	8	6	24	14
656	2	1	31	5	1	1	1	2	1	1	1	1	1	2	1	1	5	6	26	22
657	2	1	37	4	1	1	2	2	2	3	2	3	3	1	1	1	5	6	23	22
658	2	1	29	5	1	1	1	2	2	1	2	1	2	2	1	1	5	6	22	23
659	2	1	40	4	1	1	1	1	1	1	2	1	2	2	1	1	5	6	26	24
660	2	1	26	4	2	1	1	2	1	1	2	1	2	2	1	1	5	6	21	25
661	2	1	54	1	2	1	2	2	1	1	1	1	2	2	1	1	4	6	27	20
662	2	1	28	5	2	2	2	2	1	1	2	1	2	2	1	2	5	6	26	21
663	2	1	29	5	2	2	2	1	1	1	2	1	1	2	1	1	5	4	21	22
664	2	1	31	2	2	2	2	2	2	1	2	1	1	2	1	2	5	4	16	22
665	2	1	28	2	2	5	2	2	2	1	2	1	1	2	1	1	5	5	28	25
666	2	1	24	2	2	5	1	2	2	1	1	1	1	2	1	1	5	5	25	21
667	2	1	48	3	2	5	1	1	2	4	3	2	1	2	1	1	8	5	28	23
668	2	1	27	3	2	1	1	2	2	1	1	1	2	1	1	1	8	5	24	20
669	2	1	43	3	3	5	1	2	4	1	2	1	2	2	1	2	8	5	23	22
670	2	1	36	3	3	5	1	2	2	1	2	1	2	2	1	1	8	6	22	21
671	2	1	52	5	2	2	1	1	2	1	2	1	1	2	1	2	8	6	26	21
672	2	1	33	5	2	2	2	2	2	1	1	1	1	2	1	1	8	6	25	25
673	2	1	57	4	2	2	2	2	2	4	3	1	1	2	1	1	8	6	24	24
674	2	1	23	4	1	2	1	2	2	1	2	1	1	2	1	2	8	6	25	19
675	2	1	25	5	2	2	2	1	2	1	2	1	2	2	1	1	8	6	24	17
676	2	1	56	2	2	2	2	1	2	1	1	1	2	2	1	1	8	6	27	26
677	2	1	49	2	2	1	1	1	2	1	2	1	2	2	1	1	8	6	22	16
678	2	1	49	3	2	2	1	1	2	1	2	1	1	1	1	2	5	6	23	20
679	2	1	29	3	1	2	1	1	2	1	2	1	1	2	1	2	5	7	24	22
680	2	1	40	3	2	2	1	2	2	1	1	1	2	2	1	2	5	6	25	21
681	2	1	26	4	1	2	2	2	2	3	2	3	2	2	1	1	5	6	21	24
682	2	1	45	5	2	2	2	2	2	4	3	1	1	2	1	1	4	7	24	26
683	2	1	28	5	2	1	2	1	1	1	2	1	1	2	1	2	5	6	26	22
684	2	1	29	5	2	1	2	2	1	1	2	1	1	2	1	1	5	6	28	25
685	2	1	31	5	2	1	2	2	1	1	2	1	1	2	1	1	8	5	27	21
686	2	1	28	2	2	2	2	2	2	1	2	1	2	2	1	1	8	6	23	20
687	2	1	24	2	1	2	1	1	1	1	2	1	2	2	1	1	8	6	25	27
688	2	1	48	2	2	2	1	2	1	1	1	1	2	2	1	1	8	7	26	19
689	2	1	45	2	2	2	1	2	1	1	2	1	2	2	1	1	8	6	24	20
690	2	1	33	4	1	2	2	2	1	3	3	2	2	2	1	1	8	6	22	17
691	2	1	21	4	1	1	2	1	1	3	3	2	2	1	1	2	8	6	19	22
692	2	1	22	4	1	1	1	2	1	3	3	2	2	2	1	1	8	5	22	16
693	2	1	46	1	1	2	1	2	1	3	2	2	2	2	1	1	8	6	25	25
694	2	1	37	3	1	2	1	2	1	3	2	2	2	2	1	1	8	6	22	24
695	2	2	34	3	1	2	2	1	2	3	2	2	2	2	1	2	8	6	26	22
696	2	2	35	3	1	2	2	2	1	1	1	1	1	2	1	1	8	7	23	25
697	2	2	32	1	1	2	2	2	2	1	2	1	1	2	1	2	5	6	24	20
698	2	2	29	3	1	1	2	2	2	1	2	1	1	2	1	1	8	6	24	22
699	2	2	38	3	1	2	2	1	2	1	2	1	1	2	1	1	5	5	18	22
700	2	2	42	1	2	2	1	2	1	1	1	1	1	2	1	1	5	6	26	25
701	2	2	44	3	2	2	1	2	1	1	2	1	1	2	1	2	5	6	27	24
702	2	2	40	3	2	1	1	2	1	1	2	1	1	2	1	1	5	6	25	26
703	2	1	42	1	2	1	1	1	1	1	2	1	1	2	1	1	5	6	22	28
704	2	1	37	4	2	1	1	2	2	1	1	1	1	2	1	1	8	6	25	26
705	2	1	26	4	2	1	1	2	1	1	2	1	1	2	1	1	8	5	21	27
706	2	1	38	4	2	1	1	1	1	1	2	1	2	2	1	1	8	6	23	29
707	2	1	23	3	2	2	2	2	2	1	2	1	2	2	1	2	8	6	25	30
708	2	1	42	3	2	2	2	2	1	1	2	1	2	2	1	2	8	8	26	25
709	2	1	44	3	2	2	2	1	1	1	2	1	2	2	1	2	8	7	24	24
710	2	1	56	2	2	2	2	2	1	4	3	2	2	2	1	2	8	7	20	21
711	2	1	44	2	2	2	2	2	1	1	2	1	1	2	1	2	8	6	22	22
712	2	1	38	2	2	2	2	1	1	1	2	1	1	1	1	1	8	6	24	20
713	2	1	47	2	2	1	1	2	1	4	3	2	1	2	1	1	8	6	23	18
714	2	1	25	4	2	2	1	2	1	1	2	1	1	2	1	2	8	6	29	19
715	2	1	54	4	4	2	1	1	2	1	2	1	1	2	1	1	8	6	25	26
716	2	1	23	4	2	2	1	2	2	1	2	1	1	2	1	1	8	7	27	25
717	2	1	42	5	2	1	1	2	1	1	2	1	2	2	1	1	8	7	22	23
718	2	1	51	5	2	2	2	1	1	1	1	1	2	2	1	2	8	7	26	26
719	2	1	56	2	2	2	2	2	1	1	2	1	2	2	1	1	5	7	26	24
720	2	1	41	2	3	2	2	2	2	1	2	1	2	2	1	1	5	7	25	27
721	2	1	48	2	2	2	3	2	2	1	2	1	2	2	1	1	6	5	26	24
722	2	1	46	2	3	2	3	1	1	1	2	1	2	2	1	1	5	5	21	24
723	2	1	42	2	2	2	3	2	1	1	2	1	2	2	1	1	5	4	24	25
724	2	1	44	2	2	1	1	2	1	1	2	1	1	2	1	1	5	4	25	20
725	2	1	43	4	2	1	2	1	1	1	2	1	1	2	1	2	5	6	20	23
726	2	1	42	4	1	1	1	2	1	1	1	1	1	2	1	1	5	6	26	18
727	2	1	45	4	1	2	1	2	1	1	2	1	2	1	1	1	8	6	24	24
728	2	1	41	1	1	2	3	1	1	1	2	1	2	2	1	1	8	6	23	17
729	2	1	47	4	1	2	2	2	1	1	1	1	2	2	1	2	8	6	22	25
730	2	1	23	4	1	2	2	2	2	1	2	1	2	2	1	1	8	7	21	24
731	2	1	40	4	1	1	1	2	1	1	2	1	2	2	1	1	8	6	27	22
732	2	1	41	3	1	1	1	1	2	1	2	1	2	2	1	1	8	6	26	23
733	2	1	47	3	2	1	1	2	1	1	2	1	2	2	1	1	8	6	21	20
734	2	1	31	3	2	2	1	2	1	1	1	1	2	2	1	2	8	7	16	16
735	2	1	58	3	2	2	2	2	1	1	2	1	2	2	1	1	8	6	28	21
736	2	1	24	3	2	2	2	1	1	1	2	1	2	2	1	1	8	6	25	25
737	2	1	48	4	2	2	2	2	1	4	3	1	1	2	1	1	8	7	28	22
738	2	1	45	4	2	2	2	2	1	4	3	2	1	2	1	2	8	6	24	21
739	2	1	33	5	2	2	2	1	1	1	2	1	2	2	1	1	8	6	23	23
740	2	1	24	5	1	2	1	1	1	1	2	1	2	2	1	1	5	7	26	18
741	2	1	22	2	1	2	2	1	1	1	2	1	2	2	1	2	5	6	27	27
742	2	1	46	2	2	2	1	1	1	1	3	1	2	2	1	2	5	6	26	21
743	2	1	37	2	2	2	2	1	1	1	1	1	2	2	1	1	5	6	24	23
744	2	1	34	2	2	2	2	1	1	2	3	2	2	2	1	1	7	6	23	22
745	2	1	55	2	2	2	1	1	1	2	3	2	2	2	1	1	5	7	28	20
746	2	1	32	2	2	2	2	1	1	2	3	2	2	2	1	2	5	6	26	21
747	2	1	44	4	2	2	2	1	2	1	2	1	2	2	1	2	5	6	18	17
748	2	1	38	4	2	2	2	2	1	1	2	1	2	2	1	1	5	6	28	16
749	2	1	42	4	2	2	1	2	2	1	2	1	1	2	1	1	5	6	24	17
750	2	1	44	4	2	2	1	2	1	1	2	1	2	2	1	2	5	7	26	23
751	2	2	40	4	2	2	1	2	2	1	2	1	2	2	1	2	5	4	23	20
752	2	2	42	2	2	2	1	2	2	1	2	1	1	2	1	2	5	4	22	22
753	2	2	37	4	2	2	1	2	1	1	1	1	1	2	1	2	5	4	26	21
754	2	2	54	2	2	2	1	2	1	1	2	1	1	2	1	2	4	5	29	23
755	2	2	38	4	2	1	2	2	1	1	2	1	1	2	1	1	5	6	27	21
756	2	2	23	4	1	1	2	1	1	1	2	1	1	2	1	2	5	6	26	23
757	2	1	22	4	1	1	2	2	2	1	2	1	1	2	1	1	5	5	25	22
758	2	1	48	4	2	1	1	2	1	1	2	1	1	2	1	1	7	6	25	25
759	2	1	56	4	2	1	1	2	1	1	2	1	1	2	1	2	5	6	26	23
760	2	1	44	2	2	1	1	1	1	1	1	1	2	2	1	1	7	5	24	24
761	2	1	38	4	2	2	1	2	1	1	2	1	2	2	1	1	7	6	22	22
762	2	1	47	4	2	2	1	2	2	1	2	1	2	1	1	1	7	6	21	21
763	2	1	25	4	2	2	2	2	1	1	1	1	2	2	1	1	7	6	23	24
764	2	1	54	4	2	2	2	1	1	1	1	1	2	2	1	1	7	5	25	23
765	2	1	42	1	2	2	1	2	2	1	2	1	2	2	1	2	5	6	24	24
766	2	1	33	4	1	2	1	2	1	1	2	1	2	2	1	2	5	3	26	25
767	2	1	50	4	1	2	1	2	1	1	2	1	2	2	1	1	5	4	28	23
768	2	1	48	4	1	2	1	2	1	1	2	1	1	2	1	1	7	3	27	17
769	2	1	49	3	1	2	1	1	1	1	2	1	1	1	1	2	7	3	23	22
770	2	1	29	3	1	2	1	2	1	1	1	1	1	2	1	1	7	3	25	26
771	2	1	46	3	1	2	1	2	1	1	2	1	1	2	1	2	7	4	26	17
772	2	1	56	3	2	2	1	2	2	1	2	1	2	2	1	1	7	3	24	26
773	2	1	21	3	1	2	2	2	1	1	2	1	2	2	1	1	7	6	22	24
774	2	1	38	4	2	2	2	1	1	1	2	1	2	2	1	1	7	6	19	21
775	2	1	42	4	1	2	2	2	4	1	2	1	2	2	1	2	7	6	22	22
776	2	1	51	4	2	2	2	2	1	1	2	1	2	2	1	1	7	6	25	24
777	2	1	56	5	2	2	2	2	1	1	2	1	2	2	1	1	7	7	22	28
778	2	1	41	5	2	2	2	1	1	4	3	1	2	2	1	2	7	6	26	23
779	2	1	48	5	2	2	2	2	1	1	2	1	2	2	1	1	7	6	22	22
780	2	1	46	4	2	2	2	2	1	1	2	1	1	2	1	1	5	5	26	23
781	2	1	42	2	2	2	2	2	1	1	2	1	1	2	1	1	5	6	25	26
782	2	1	44	4	1	2	1	1	1	1	1	1	2	2	1	1	7	6	24	20
783	2	1	33	5	1	2	1	2	2	2	2	2	2	2	1	1	5	4	25	20
784	2	1	42	3	1	2	1	2	1	2	2	2	2	2	1	2	5	6	24	24
785	2	1	45	3	2	2	1	2	2	1	1	1	1	2	1	2	6	6	27	29
786	2	1	41	3	1	2	1	1	2	2	2	2	2	2	1	1	5	6	25	22
787	2	1	57	3	1	2	1	2	1	2	2	2	2	2	1	2	5	7	22	20
788	2	1	52	3	1	2	2	2	1	2	2	2	2	2	1	1	8	6	25	16
789	2	1	49	3	3	2	2	2	1	2	1	2	1	2	1	1	8	3	21	21
790	2	1	49	3	2	2	2	1	1	3	2	2	1	2	1	1	8	3	23	25
791	2	1	55	4	2	2	1	2	1	3	2	2	1	2	1	1	8	3	25	22
792	2	1	54	4	2	2	1	2	1	3	2	2	2	2	1	1	8	6	26	21
793	2	1	15	3	1	2	1	2	1	1	2	1	2	2	1	2	8	6	27	23
794	2	1	23	3	2	2	1	1	1	2	2	2	2	2	1	1	8	6	22	18
795	2	1	55	3	2	2	1	2	1	2	2	2	2	2	1	1	8	4	23	24
796	2	1	36	3	2	2	2	2	2	2	2	2	2	2	1	1	8	2	24	17
797	2	1	38	4	2	2	2	2	1	2	2	2	2	2	1	1	8	6	25	25
798	2	1	42	3	2	2	1	1	2	2	2	2	2	2	1	1	8	8	21	25
799	2	1	44	3	2	2	1	2	1	2	2	2	2	2	1	1	8	6	24	16
800	2	1	40	3	2	2	2	2	2	2	2	2	2	2	1	1	5	6	26	27
801	2	1	42	1	4	2	1	2	1	3	2	3	3	2	1	2	5	3	23	25
802	2	2	37	4	2	2	1	1	2	3	2	3	3	2	1	1	5	3	24	24
803	2	2	55	4	2	2	1	2	2	3	2	3	3	1	1	1	5	3	24	22
804	2	2	38	3	2	2	2	2	2	3	3	3	3	2	1	1	5	3	18	28
805	2	2	23	3	2	2	2	2	2	2	3	2	1	2	1	2	5	4	26	23
806	2	2	22	3	2	2	2	1	2	2	3	2	1	2	1	1	5	6	26	21
807	2	2	41	3	2	4	2	2	2	2	3	2	1	2	1	2	6	6	25	22
808	2	2	56	4	2	4	2	2	2	2	3	2	1	2	1	1	6	6	26	23
809	2	2	44	4	2	4	1	2	1	2	2	2	1	1	1	1	6	8	26	22
810	2	2	38	4	2	4	1	1	1	1	2	1	1	2	1	2	6	5	27	18
811	2	2	47	2	2	2	2	2	1	3	2	3	3	2	1	1	6	5	26	20
812	2	2	25	4	1	2	1	2	1	3	2	3	3	2	1	2	6	4	24	21
813	2	2	36	4	2	2	1	2	2	3	2	2	2	2	1	1	6	4	23	22
814	2	2	59	3	2	2	1	1	2	3	3	2	2	2	1	1	6	5	23	24
815	2	2	42	3	2	2	1	2	2	2	3	2	2	2	1	1	6	5	22	22
816	2	2	38	3	2	2	1	2	2	2	3	2	2	2	1	1	6	5	24	18
817	2	2	42	3	1	2	1	2	2	2	3	2	2	2	1	1	4	6	23	19
818	2	2	44	3	1	2	1	1	2	2	3	2	2	2	1	2	5	6	29	20
819	2	2	40	3	1	3	1	2	1	2	2	2	2	2	1	1	5	6	25	21
820	2	2	42	3	1	3	1	2	2	1	2	1	1	2	1	1	5	7	27	24
821	2	2	57	3	1	3	1	2	1	1	1	1	1	2	1	1	5	8	22	19
822	2	2	26	3	1	3	2	1	1	1	1	1	1	2	1	1	7	7	26	22
823	2	2	38	3	1	3	2	2	2	2	3	2	1	2	1	1	7	6	26	24
824	2	2	23	3	1	3	2	2	1	2	3	2	1	2	1	2	7	6	26	25
825	2	1	22	3	1	1	2	2	1	3	3	3	1	2	1	1	7	6	18	23
826	2	1	41	4	2	1	2	1	1	3	3	2	2	2	1	1	7	8	28	17
827	2	1	56	4	2	1	1	2	2	3	3	2	2	2	1	2	7	8	24	22
828	2	1	54	4	2	3	1	2	1	1	1	1	2	2	1	1	7	4	26	26
829	2	1	38	5	2	3	1	2	2	2	2	2	2	2	1	1	7	4	23	17
830	2	1	28	5	2	2	2	1	1	2	2	2	2	2	1	1	7	8	22	26
831	2	2	22	5	1	2	2	2	1	2	2	2	2	2	1	1	7	8	26	24
832	2	2	24	5	2	2	1	2	1	2	2	2	2	2	1	1	7	8	28	23
833	2	2	33	5	2	2	1	2	1	2	2	2	2	2	2	2	7	8	29	18
834	2	2	42	4	2	2	1	1	2	2	2	2	2	2	2	1	7	6	27	22
835	2	2	45	4	2	2	2	2	2	2	2	2	2	2	1	2	7	5	26	25
836	2	2	31	4	2	2	2	2	2	1	1	1	1	2	2	1	7	6	25	23
837	2	2	30	4	2	2	2	2	2	2	2	2	1	2	2	1	7	6	25	24
838	2	2	37	3	2	2	2	1	2	2	2	2	1	2	1	2	7	6	26	22
839	2	2	40	3	2	2	2	2	1	2	2	2	2	2	2	2	7	5	28	21
840	2	2	50	3	3	5	1	2	1	3	2	2	2	2	2	1	7	6	24	24
841	2	2	43	3	3	5	2	2	1	3	2	2	2	2	1	1	7	6	23	23
842	2	2	45	3	3	5	2	1	1	3	2	3	2	2	2	2	7	6	22	17
843	2	2	46	3	3	5	1	2	1	2	2	2	2	2	2	2	7	6	26	23
844	2	2	54	3	2	5	1	2	1	2	2	2	2	2	2	1	7	6	25	20
845	2	2	42	3	2	2	1	1	1	2	2	2	2	2	1	1	7	6	24	24
846	2	2	51	3	1	2	1	2	1	3	2	2	2	2	2	1	7	7	25	22
847	2	2	56	3	2	2	1	2	2	3	2	2	2	2	2	2	7	7	24	23
848	2	2	41	3	2	2	1	2	2	3	2	2	2	2	2	1	7	7	27	26
849	2	2	48	4	2	2	1	1	2	1	1	1	1	2	1	1	7	8	24	24
850	2	2	46	4	1	2	1	2	2	2	2	2	1	2	2	2	7	6	22	27
851	2	2	42	4	1	2	1	2	2	2	2	2	1	1	2	1	5	6	21	24
852	2	2	44	4	1	2	2	2	1	2	2	2	2	2	2	1	5	6	23	24
853	2	2	33	4	1	2	2	1	1	2	2	2	2	2	1	1	5	7	25	25
854	2	2	42	2	1	2	2	2	1	2	2	2	2	2	1	1	5	6	24	20
855	2	2	45	4	1	2	2	2	1	2	2	2	2	2	1	2	5	6	21	21
856	2	2	41	2	1	2	2	2	1	2	2	2	2	2	1	1	5	6	27	23
857	2	2	37	4	1	2	1	1	1	2	2	2	2	2	1	1	7	5	26	20
858	2	2	28	4	1	2	1	2	2	1	1	1	1	2	1	1	5	6	21	18
859	2	2	32	2	1	2	1	2	1	3	2	2	1	2	1	1	8	7	16	19
860	2	2	45	4	1	2	1	1	1	3	2	2	2	2	1	1	5	8	28	26
861	2	1	33	4	1	2	1	2	2	3	2	2	2	2	1	1	8	6	25	25
862	2	1	44	4	1	2	1	2	1	3	2	2	2	2	1	1	8	7	26	23
863	2	2	56	4	2	2	1	2	1	3	2	2	2	2	1	1	8	6	23	18
864	2	2	46	3	2	2	1	1	2	3	2	2	2	2	1	1	8	6	24	20
865	2	2	37	3	2	2	1	2	2	1	1	2	2	2	1	1	8	7	24	21
866	2	2	34	3	2	2	1	2	2	2	2	2	2	2	1	2	8	6	18	22
867	2	2	35	3	2	2	1	1	2	2	2	2	2	2	1	1	8	4	26	24
868	2	2	32	3	2	2	1	2	1	2	2	2	2	2	1	1	8	4	27	22
869	2	2	29	3	4	2	1	2	1	2	2	2	2	2	1	1	8	5	25	18
870	2	1	52	3	2	2	1	2	2	2	2	2	2	2	1	1	8	5	22	19
871	2	1	46	3	2	2	2	1	2	4	3	3	1	2	1	1	8	5	25	20
872	2	1	56	3	2	2	2	2	2	3	2	2	1	2	1	1	5	6	21	24
873	2	1	21	3	1	2	2	1	4	3	2	2	1	2	1	1	5	5	23	22
874	2	1	31	3	2	2	2	2	2	3	2	2	1	2	1	1	5	6	22	28
875	2	1	19	4	1	2	2	2	2	3	2	2	1	2	1	2	5	5	23	23
876	2	1	40	4	2	2	2	1	2	1	1	1	1	2	1	2	5	6	24	21
877	2	1	18	4	1	2	1	2	2	2	2	2	2	1	1	1	5	6	25	22
878	2	1	21	4	1	2	1	2	2	2	2	2	2	2	1	1	5	6	21	23
879	2	1	23	4	2	2	2	2	2	2	2	2	2	2	1	1	5	7	24	22
880	2	1	52	4	2	2	2	1	2	4	3	1	2	2	1	2	5	6	26	22
881	2	1	41	4	2	2	2	2	2	3	2	3	3	2	1	2	8	6	28	23
882	2	1	47	4	2	2	2	2	2	3	2	2	2	2	1	2	8	5	27	26
883	2	1	33	2	2	2	2	1	2	3	2	2	2	2	1	2	8	6	29	20
884	2	1	32	3	2	2	1	2	2	3	2	2	2	2	1	1	8	6	25	20
885	2	1	45	3	1	2	1	2	2	1	1	1	1	2	1	1	8	6	27	24
886	2	1	25	3	2	2	1	2	1	3	2	2	1	2	1	1	8	5	22	29
887	2	1	26	3	2	2	2	2	1	3	2	2	1	2	1	1	8	7	26	22
888	2	1	31	3	1	1	2	2	1	3	2	2	1	2	1	2	8	6	26	21
889	2	1	37	3	2	1	2	2	1	3	2	2	1	2	1	1	8	7	25	24
890	2	1	55	3	2	1	2	2	1	3	2	3	3	2	1	1	5	6	26	19
891	2	1	40	3	2	2	1	1	1	1	2	1	2	2	1	1	5	6	23	22
892	2	1	26	3	1	2	1	1	2	2	2	2	2	2	1	1	4	6	25	21
893	2	1	52	3	2	2	1	2	1	2	2	2	2	2	1	1	5	9	26	23
894	2	1	28	3	1	5	1	2	1	1	2	1	1	2	1	1	5	7	24	25
895	2	1	29	3	1	5	1	2	1	3	2	2	1	2	1	1	5	5	22	16
896	2	1	31	3	1	5	1	1	2	3	3	2	2	2	1	2	5	7	19	27
897	2	1	28	3	1	5	2	2	2	3	3	2	2	2	1	1	5	7	22	25
898	2	1	24	3	1	5	2	2	2	3	3	2	2	2	1	1	5	5	25	27
899	2	1	48	3	1	2	2	2	2	3	3	2	1	2	1	1	7	5	22	21
900	2	1	49	3	2	2	2	1	2	3	3	2	2	2	1	1	5	4	25	23
901	2	1	48	4	2	2	1	2	2	2	3	2	2	2	1	1	5	4	26	22
902	2	1	28	3	2	2	1	2	2	2	3	2	2	2	1	1	6	6	24	20
903	2	1	24	3	1	2	3	2	2	2	3	2	3	2	1	2	5	6	20	21
904	2	1	48	3	1	2	1	1	2	2	3	2	2	2	1	2	8	6	22	17
905	2	1	45	3	2	2	1	2	2	3	3	3	3	2	1	1	8	4	24	16
906	2	1	33	3	2	2	3	2	2	3	2	2	2	2	1	1	8	6	23	21
907	2	1	54	4	2	2	3	1	2	3	2	2	2	2	1	2	8	4	23	22
908	2	1	56	4	1	2	1	2	2	3	2	2	2	2	1	1	8	8	26	24
909	2	1	46	4	2	2	1	2	2	1	1	1	1	2	1	1	8	7	27	23
910	2	1	37	4	2	2	2	1	2	2	2	2	1	2	1	2	8	6	26	20
911	2	1	34	5	2	2	2	2	1	2	2	2	1	1	1	1	8	6	24	22
912	2	1	35	5	2	2	2	2	1	2	2	2	1	2	1	1	8	6	23	21
913	2	1	32	3	2	2	2	2	1	2	2	2	1	2	1	1	8	7	28	23
914	2	1	47	3	2	2	2	1	1	2	2	2	1	2	1	1	7	6	26	25
915	2	1	38	3	2	2	1	2	1	2	3	2	2	2	1	1	5	6	18	16
916	2	1	42	3	2	2	1	2	1	2	3	2	2	2	1	2	5	7	21	27
917	2	1	44	3	2	2	1	2	2	3	3	2	2	2	1	1	5	6	24	25
918	2	1	46	3	2	2	1	1	1	3	3	2	2	2	1	1	5	6	25	24
919	2	1	42	3	2	2	1	2	1	3	3	2	2	2	1	2	5	7	20	22
920	2	1	37	3	2	2	1	2	2	3	2	2	2	2	1	1	5	7	26	21
921	2	1	26	3	2	2	1	2	1	3	2	2	2	2	1	1	5	6	24	22
922	2	1	38	3	1	2	1	1	1	2	2	2	2	2	1	1	5	6	23	24
923	2	1	43	3	1	2	1	2	2	2	2	2	2	2	1	2	5	6	24	28
924	2	1	42	4	1	2	1	2	2	2	2	2	2	2	1	1	4	6	22	23
925	2	1	46	4	1	2	1	1	2	2	2	2	1	2	1	1	5	3	21	22
926	2	1	56	5	2	2	1	2	2	2	2	2	1	2	1	1	5	6	23	23
927	2	1	44	5	1	2	1	2	2	2	2	2	1	2	1	2	5	6	25	26
928	2	1	38	5	2	2	1	2	2	2	2	2	1	2	1	2	5	7	24	20
929	2	1	47	3	2	2	1	1	2	2	2	2	1	2	1	2	5	6	26	20
930	2	1	25	3	1	2	2	2	2	2	2	2	2	2	1	1	5	6	28	22
931	2	1	54	3	2	2	2	2	2	2	2	2	2	2	1	2	5	6	27	22
932	2	1	42	3	2	2	2	2	2	2	2	2	2	2	1	1	8	6	22	21
933	2	1	33	3	2	2	2	1	1	2	2	2	2	2	1	1	8	6	21	22
934	2	1	50	2	1	2	1	2	1	4	3	1	2	2	1	1	8	7	27	24
935	2	1	50	3	2	2	1	2	1	3	2	2	2	2	1	1	8	3	26	28
936	2	1	19	3	1	5	2	2	1	3	2	2	2	2	1	1	8	6	21	23
937	2	1	29	3	2	5	1	1	1	3	2	2	2	2	1	2	8	6	16	28
938	2	1	46	4	2	5	2	2	1	3	3	2	2	2	1	1	8	5	28	23
939	2	1	56	2	1	5	2	2	1	3	3	3	3	2	1	1	8	6	25	21
940	2	1	48	4	4	2	1	2	1	3	3	3	3	2	1	1	5	6	28	22
941	2	1	31	4	2	2	1	1	1	2	3	2	2	2	1	2	5	5	24	23
942	2	1	41	3	2	2	1	2	1	2	3	2	1	2	1	1	5	6	26	22
943	2	1	40	3	2	2	1	2	1	2	3	2	1	2	1	1	5	7	22	18
944	2	1	48	3	2	2	2	2	1	3	3	2	1	1	1	1	5	6	26	20
945	2	1	49	4	2	2	2	1	1	3	2	2	2	2	1	2	5	6	25	25
946	2	1	50	3	1	2	2	2	1	3	2	2	2	2	1	2	5	8	24	24
947	2	1	46	3	1	2	2	2	1	1	1	1	2	2	1	1	5	6	25	22
948	2	1	41	3	1	2	1	2	1	2	2	2	2	2	1	1	5	7	24	24
949	2	1	49	3	1	2	1	1	1	2	2	2	2	2	1	1	5	6	27	29
950	2	1	36	1	1	2	1	2	2	2	3	2	2	2	1	1	5	6	25	22
951	2	1	48	3	1	2	1	2	2	3	3	3	2	2	2	2	8	6	22	20
952	2	1	45	3	1	2	1	2	2	3	3	2	2	2	2	2	8	4	28	16
953	2	1	44	3	1	2	2	1	2	3	3	2	2	2	2	1	8	6	24	21
954	2	1	47	1	1	2	1	2	2	2	3	2	2	2	2	1	8	3	26	23
955	2	1	44	4	2	2	2	2	2	2	2	2	2	2	2	2	8	6	23	20
956	2	1	22	4	2	2	2	1	2	2	2	2	1	2	2	1	8	6	22	18
957	2	1	29	3	2	2	2	2	1	2	2	2	1	2	2	1	8	6	26	19
958	2	1	28	3	2	2	1	2	1	1	1	1	1	2	2	1	5	7	29	26
959	2	1	54	3	2	2	1	2	1	3	2	2	1	2	1	1	7	6	23	25
960	2	1	51	1	2	2	1	1	1	3	2	2	1	2	2	2	5	6	25	23
961	2	1	23	3	1	2	1	2	2	3	3	2	1	2	2	1	5	6	26	24
962	2	1	53	3	2	2	2	2	2	3	3	2	2	2	1	1	6	5	24	25
963	2	1	36	3	2	2	2	1	1	3	3	2	3	2	2	1	5	6	22	23
964	2	1	38	3	1	2	1	2	1	3	3	2	2	2	2	1	5	8	19	17
965	2	1	42	3	2	2	2	2	1	3	3	2	2	2	1	1	5	6	22	22
966	2	1	44	3	2	2	2	1	1	3	2	2	2	2	2	1	5	5	25	26
967	2	1	40	3	1	2	1	2	1	3	2	2	2	1	2	1	5	6	22	23
968	2	1	42	3	2	2	2	2	1	1	1	1	1	2	2	1	5	6	27	26
969	2	1	37	3	4	2	2	1	2	2	2	2	1	2	1	2	8	4	26	24
970	2	1	52	3	2	2	1	2	2	2	2	2	2	2	2	1	8	6	25	18
971	2	1	48	3	2	2	2	2	2	2	3	2	2	2	2	1	8	7	25	19
972	2	1	53	3	2	2	2	1	2	2	3	2	2	2	2	1	8	6	26	20
973	2	1	52	4	3	2	2	2	2	3	3	2	2	2	1	1	5	5	25	21
974	2	1	49	3	2	2	2	2	2	3	3	2	2	2	2	2	7	8	21	24
975	2	1	56	3	2	2	2	1	2	3	2	2	1	2	2	2	5	6	24	19
976	2	1	44	3	2	5	2	2	2	3	2	2	2	2	2	2	5	6	26	22
977	2	1	38	5	2	5	2	2	2	3	2	2	2	2	1	1	5	6	23	25
978	2	1	47	5	2	5	1	1	2	4	3	1	2	2	1	1	5	5	24	22
979	2	1	52	3	2	5	1	2	1	2	2	2	2	2	1	1	8	6	24	21
980	2	1	50	4	3	4	1	2	1	2	2	2	2	2	1	1	8	6	25	23
981	2	1	59	3	2	4	1	1	1	2	2	2	2	2	1	1	8	4	21	18
982	2	1	42	3	2	4	1	2	2	2	2	2	2	2	2	2	8	6	23	24
983	2	1	38	3	2	4	1	2	2	2	2	2	2	2	2	1	5	6	25	17
984	2	1	42	3	3	2	1	1	1	2	2	2	2	2	2	1	5	6	26	17
985	2	1	44	3	2	2	1	2	1	2	2	2	2	2	1	1	5	6	27	26
986	2	1	40	3	2	3	2	2	1	2	2	2	1	2	2	2	5	7	22	24
987	2	1	42	3	2	3	2	1	1	1	1	1	1	2	2	1	7	6	23	23
988	2	1	37	3	2	3	2	2	1	2	2	2	1	2	2	1	5	6	24	18
989	2	1	26	4	3	2	1	2	1	2	2	2	2	2	1	2	8	8	19	22
990	2	1	38	4	2	2	2	1	2	2	2	2	2	2	2	1	8	6	22	25
991	2	1	53	4	2	2	2	2	2	2	2	2	2	2	2	1	8	6	25	23
992	2	1	52	5	2	4	1	2	2	1	1	1	1	2	2	2	8	7	22	17
993	2	1	24	4	1	4	2	2	2	2	2	2	1	2	1	1	8	6	26	16
994	2	1	56	4	2	4	2	1	2	2	2	2	1	2	2	1	8	6	23	18
995	2	1	41	4	2	2	1	2	4	2	2	2	1	2	2	1	8	6	24	20
996	2	1	38	4	2	2	2	1	1	2	2	2	2	2	2	1	8	5	24	21
997	2	1	48	2	2	2	2	2	1	2	2	2	2	2	1	2	5	6	18	22
998	2	1	52	4	2	2	2	2	1	2	2	2	2	2	2	1	5	6	26	24
999	2	2	54	4	2	3	1	2	1	1	1	1	1	2	2	1	5	5	27	22
1000	2	2	33	4	2	3	2	1	1	2	2	2	1	2	2	1	5	6	25	18
1001	2	2	42	3	2	3	1	2	1	2	2	2	1	2	1	1	4	6	22	19
1002	2	2	45	3	2	3	1	2	2	2	2	2	1	1	2	2	5	6	25	27
1003	2	2	31	3	2	2	1	1	1	2	2	2	2	2	2	1	8	7	21	24
1004	2	2	30	3	2	2	2	2	2	2	1	2	2	2	2	1	8	6	23	24
1005	2	2	37	3	4	2	1	2	2	2	2	2	2	2	2	1	8	6	25	25
1006	2	2	50	4	2	4	1	1	2	1	1	1	2	2	1	2	8	7	25	20
1007	2	2	51	4	2	4	2	2	2	3	2	2	2	2	1	2	8	6	21	21
1008	2	2	43	5	2	4	1	2	2	3	2	2	2	2	1	1	8	4	24	24
1009	2	2	45	4	2	4	1	1	2	3	2	2	2	2	1	1	8	6	26	22
1010	2	2	46	4	2	4	1	2	2	3	2	2	2	2	1	2	8	6	28	21
1011	2	2	54	2	2	4	2	2	2	3	2	2	2	2	2	1	8	6	27	24
1012	2	2	36	4	1	4	1	1	2	3	2	2	2	2	2	1	5	4	23	23
1013	2	2	23	4	1	4	1	2	1	3	2	2	2	2	1	1	5	6	25	17
1014	2	2	26	4	1	4	1	2	2	3	2	2	2	2	1	1	5	6	26	23
1015	2	2	28	3	1	4	2	1	1	3	2	2	2	2	1	1	5	6	24	20
1016	2	2	44	3	1	4	1	2	1	4	3	1	1	2	1	1	5	6	22	22
1017	2	2	41	3	1	4	1	2	1	2	2	2	1	2	1	2	8	6	26	21
1018	2	2	35	4	2	2	1	2	1	2	2	2	1	2	1	2	8	7	26	23
1019	2	2	50	4	2	2	2	2	1	1	1	1	1	2	1	1	8	6	25	24
1020	2	1	18	5	1	2	1	1	1	2	2	2	1	2	1	1	8	6	26	22
1021	2	1	24	4	1	2	1	2	1	2	2	2	1	2	1	2	8	5	21	28
1022	2	1	23	2	2	2	2	2	1	2	2	2	2	2	1	1	8	6	24	24
1023	2	1	52	4	1	3	1	2	1	2	2	2	2	2	2	1	8	6	25	19
1024	2	1	37	4	1	3	1	2	1	2	2	2	2	2	2	1	8	6	20	22
1025	2	1	28	4	1	3	2	1	1	2	2	2	2	2	1	1	8	7	26	21
1026	2	1	32	3	1	3	1	2	1	1	2	1	2	2	2	1	8	6	24	22
1027	2	1	45	3	1	3	1	2	1	3	2	3	2	2	2	1	8	6	23	24
1028	2	1	33	3	2	3	1	2	1	3	2	3	3	2	1	1	8	6	22	29
1029	2	1	21	3	1	3	2	1	1	3	2	3	3	1	1	1	7	6	21	22
1030	2	2	22	4	2	3	1	2	2	3	2	3	3	2	1	2	5	6	26	21
1031	2	2	46	4	2	3	1	2	1	4	3	1	1	2	1	2	5	6	24	16
1032	2	2	37	4	2	3	1	2	2	3	2	3	1	2	1	1	6	4	20	21
1033	2	2	34	4	1	3	2	1	2	3	2	2	1	2	1	1	5	6	22	25
1034	2	2	35	5	1	3	1	2	2	3	2	2	1	2	2	2	5	6	24	22
1035	2	2	32	5	1	3	1	2	2	3	2	2	1	2	2	1	5	6	23	21
1036	2	2	29	4	1	3	1	2	2	3	3	2	1	2	2	1	5	7	29	23
1037	2	2	29	4	2	3	2	2	2	3	3	2	2	2	2	1	5	6	25	18
1038	2	2	46	4	2	3	1	1	2	3	3	3	2	2	1	2	5	6	27	24
1039	2	2	56	3	2	2	1	2	2	1	2	1	2	2	2	1	5	5	22	17
1040	2	2	21	3	1	4	1	2	1	1	1	1	2	2	2	1	5	6	28	25
1041	2	1	44	3	2	4	1	2	1	2	2	2	2	2	2	1	5	6	26	26
1042	2	1	47	3	2	4	1	1	1	2	2	2	2	2	1	1	5	6	18	21
1043	2	1	40	3	2	4	1	2	1	2	2	2	2	2	2	1	5	5	28	20
1044	2	1	19	3	1	4	1	2	1	2	3	2	2	2	2	2	7	6	24	25
1045	2	1	26	3	1	4	3	2	1	2	3	2	2	2	2	1	5	6	26	16
1046	2	1	23	3	2	4	3	1	1	1	1	1	1	2	1	1	8	6	23	27
1047	2	1	25	4	2	2	3	2	1	2	2	2	1	2	2	1	8	7	22	25
1048	2	1	41	4	2	2	2	2	1	2	2	2	1	2	2	2	8	6	26	27
1049	2	1	47	4	2	2	2	2	1	2	2	2	1	2	2	1	8	6	29	21
1050	2	1	52	5	3	2	2	1	1	2	3	2	2	2	1	1	8	4	27	23
1051	2	1	51	5	3	2	2	2	1	2	3	2	2	2	2	2	8	6	26	22
1052	2	1	45	5	2	2	3	2	1	3	3	2	2	2	2	1	8	6	25	20
1053	2	1	55	5	2	4	3	1	1	3	3	2	2	2	2	1	8	6	27	21
1054	2	1	26	4	2	4	3	2	1	3	2	2	2	2	2	1	8	8	26	23
1055	2	1	31	4	2	4	3	2	1	1	2	1	1	2	1	1	8	5	21	21
1056	2	1	37	4	1	4	3	2	1	2	2	2	1	2	1	2	8	5	16	22
1057	2	1	54	4	1	4	3	2	1	2	2	2	1	2	1	1	8	4	28	23
1058	2	1	49	4	1	2	1	1	1	2	2	2	1	2	1	1	8	5	25	22
1059	2	1	54	4	1	2	1	2	2	1	1	1	2	2	1	1	5	8	28	22
1060	2	1	21	4	1	2	1	2	2	2	2	2	2	2	2	2	5	8	24	23
1061	2	1	53	4	1	2	1	1	2	2	2	2	2	2	2	1	5	6	23	26
1062	2	1	29	2	1	3	3	2	2	2	3	2	2	2	2	1	5	6	26	20
1063	2	1	50	4	1	3	3	2	2	2	3	2	2	2	2	1	5	6	27	22
1064	2	1	28	4	1	3	3	1	2	1	2	1	2	2	1	2	4	6	26	21
1065	2	1	50	4	1	3	3	2	2	3	2	2	2	1	2	1	5	4	24	24
1066	2	1	48	4	2	3	2	2	2	3	2	2	2	2	2	1	5	6	23	17
1067	2	1	47	4	3	3	2	1	2	3	3	2	2	2	2	1	5	6	24	26
1068	2	1	33	4	2	3	2	2	2	3	3	2	1	2	1	2	5	8	22	24
1069	2	1	50	4	2	3	2	2	2	3	3	3	1	2	2	2	5	6	19	23
1070	2	1	45	2	2	3	2	2	2	2	2	2	2	2	2	2	5	6	22	18
1071	2	1	46	4	1	3	3	1	2	2	2	2	2	2	2	1	8	8	25	22
1072	2	1	55	3	1	2	3	2	2	2	2	2	2	2	1	1	8	8	22	25
1073	2	1	49	3	1	2	3	2	2	2	2	2	2	2	2	1	8	4	26	23
1074	2	1	37	3	1	2	3	1	2	3	3	3	2	2	2	1	8	4	22	24
1075	2	1	47	3	1	4	3	2	1	3	3	2	2	2	2	2	8	8	26	22
1076	2	1	40	3	1	4	3	2	4	3	3	2	2	2	2	1	8	8	25	21
1077	2	1	46	3	2	4	3	2	1	2	2	2	2	2	1	1	8	8	24	25
1078	2	1	49	5	3	4	1	1	1	2	2	2	2	2	2	1	8	8	25	23
1079	2	1	47	5	2	4	1	2	1	2	2	2	2	2	2	1	8	6	24	17
1080	2	1	49	5	2	4	2	2	1	1	1	1	1	2	2	1	8	5	27	22
1081	2	1	31	5	2	2	2	1	1	2	2	2	2	2	2	1	8	6	25	26
1082	2	1	28	5	2	2	2	2	1	2	2	2	2	2	1	1	4	6	22	25
1083	2	1	24	3	1	2	2	2	1	3	2	2	2	2	1	2	5	6	25	16
1084	2	1	48	3	1	2	1	2	1	3	3	2	1	2	1	1	5	5	26	27
1085	2	1	29	3	1	2	1	1	1	3	3	2	2	2	1	1	5	7	24	25
1086	2	1	31	3	1	2	3	2	1	3	3	3	2	2	1	1	5	5	22	27
1087	2	1	28	3	1	2	3	2	1	2	2	2	2	2	2	1	8	5	21	21
1088	2	1	24	3	1	2	2	1	1	2	2	2	2	2	2	1	8	6	23	24
1089	2	1	48	3	1	2	2	2	1	2	2	2	2	2	1	2	8	6	25	29
1090	2	1	45	3	1	3	2	2	1	1	1	1	1	2	2	1	8	6	24	22
1091	2	1	33	4	1	3	2	1	1	2	2	2	2	2	2	1	8	7	26	20
1092	2	1	21	4	1	3	2	2	1	2	2	2	2	2	2	1	8	8	28	24
1093	2	1	22	5	2	3	2	2	1	2	2	2	2	2	1	1	8	7	27	25
1094	2	1	46	5	2	3	2	2	1	2	2	2	2	2	2	2	8	6	23	20
1095	2	1	37	5	2	3	2	1	1	2	2	2	2	2	2	1	8	6	25	21
1096	2	1	34	4	2	3	3	2	1	1	1	1	2	2	2	1	8	6	26	23
1097	2	1	35	4	1	3	3	2	4	2	2	2	2	2	1	1	8	5	26	20
1098	2	1	32	4	1	3	3	1	1	2	2	2	2	2	1	1	8	6	23	18
1099	2	1	29	4	1	3	3	2	1	2	2	2	2	1	1	2	5	7	24	19
1100	2	1	38	4	1	3	3	2	2	2	2	2	2	2	1	2	5	8	24	26
1101	2	1	42	4	1	2	1	1	2	1	1	1	2	2	1	2	5	6	18	25
1102	2	1	44	4	1	2	1	2	2	2	2	2	2	2	2	2	5	7	26	23
1103	2	1	40	4	2	2	1	1	2	2	2	2	2	2	2	1	5	6	26	24
1104	2	1	42	4	2	2	3	2	2	2	2	2	2	2	2	1	5	6	25	24
1105	2	1	37	3	2	2	3	2	1	2	2	2	2	2	1	1	8	7	26	22
1106	2	1	26	3	2	2	3	2	2	2	2	2	2	2	2	1	8	6	26	23
1107	2	1	38	3	2	4	1	2	2	4	3	1	1	2	2	2	8	4	27	26
1108	2	1	23	3	2	4	1	1	2	3	2	3	2	2	2	1	8	4	26	24
1109	2	1	22	3	2	4	1	2	4	3	2	3	1	2	1	1	8	5	24	27
1110	2	1	15	3	1	3	3	2	1	3	2	2	2	2	2	1	8	5	23	22
1111	2	1	56	3	2	3	3	1	1	3	3	2	1	2	2	2	8	5	23	18
1112	2	1	44	4	1	3	3	2	1	2	2	2	2	2	2	1	8	6	22	20
1113	2	1	38	4	1	3	3	2	1	2	2	2	2	2	1	1	8	6	24	21
1114	2	1	47	4	1	3	3	1	1	2	2	2	1	2	2	2	8	4	25	22
1115	2	1	25	4	1	3	2	2	1	3	3	2	2	2	2	1	5	6	21	24
1116	2	1	54	5	1	3	2	2	1	3	2	2	2	2	1	1	5	6	23	22
1117	2	1	42	5	2	3	2	1	1	2	2	2	1	2	1	1	5	6	25	24
1118	2	1	33	4	2	3	2	2	1	2	2	2	2	2	1	1	5	7	26	19
1119	2	1	20	4	1	3	2	2	1	2	3	2	2	2	1	1	7	7	27	22
1120	2	1	20	4	1	3	2	2	1	2	2	2	2	2	2	1	5	7	22	21
1121	2	1	19	2	1	3	2	1	1	2	2	2	1	2	2	2	5	8	23	22
1122	2	1	29	4	2	3	2	2	1	2	2	2	2	2	2	1	6	4	24	24
1123	2	1	46	4	2	3	3	2	1	3	3	2	2	2	1	2	5	6	25	28
1124	2	1	56	4	2	3	3	2	1	3	3	2	1	2	2	1	5	6	21	23
1125	2	1	21	4	1	3	3	1	1	3	3	3	2	2	2	1	5	7	24	28
1126	2	1	31	4	2	4	3	2	1	2	3	2	1	2	2	2	5	6	22	23
1127	2	1	19	4	1	4	3	2	1	2	2	2	2	2	1	1	5	6	26	22
1128	2	1	40	4	2	4	3	2	1	2	2	2	2	2	2	1	5	6	28	22
1129	2	1	18	4	1	4	3	1	1	2	2	2	2	2	2	1	8	5	29	23
1130	2	1	17	2	1	4	3	2	1	2	2	2	2	2	1	2	8	7	27	26
1131	2	1	23	4	2	2	3	2	1	2	2	2	2	2	2	2	8	6	26	23
1132	2	1	16	4	1	2	3	1	1	3	2	3	2	2	2	2	8	7	25	21
1133	2	1	37	4	2	3	1	2	2	3	3	2	2	2	1	2	8	6	25	22
1134	2	1	47	3	2	3	3	2	2	3	3	2	2	2	2	2	8	6	26	23
1135	2	1	33	3	2	3	3	1	2	3	3	2	2	2	2	1	8	6	28	23
1136	2	1	32	3	2	3	2	2	1	3	2	2	2	2	1	1	5	9	24	22
1137	2	1	45	3	2	2	2	2	1	3	2	2	2	2	2	2	5	3	23	20
1138	2	1	25	3	2	2	2	1	1	1	1	1	1	2	2	1	5	5	22	21
1139	2	1	26	3	1	2	2	2	2	3	2	2	2	2	1	1	5	3	26	17
1140	2	1	31	3	2	2	2	2	2	3	2	2	2	2	1	1	5	7	23	16
1141	2	1	37	4	2	2	3	2	1	3	3	2	2	2	1	1	5	3	29	24
1142	2	1	29	4	2	4	2	2	1	3	2	2	1	2	1	1	5	6	25	23
1143	2	1	40	4	2	4	2	1	1	3	2	2	2	2	1	2	5	3	27	17
1144	2	1	23	4	2	4	1	2	1	3	2	2	2	2	1	1	5	3	22	23
1145	2	1	21	4	1	4	2	2	2	3	2	2	2	2	1	1	5	3	26	20
1146	2	1	25	4	2	4	2	2	2	3	2	2	1	2	2	1	5	8	26	22
1147	2	1	26	4	2	3	2	1	1	3	3	2	2	2	2	1	7	6	26	21
1148	2	1	31	1	2	3	2	2	2	3	3	2	2	1	2	1	5	6	18	23
1149	2	1	28	3	2	3	2	2	2	3	3	2	2	2	2	1	8	7	28	18
1150	2	1	24	1	1	3	2	2	2	3	2	3	2	2	1	2	8	6	24	19
1151	2	1	48	3	1	3	2	1	1	1	1	1	2	2	2	1	8	6	26	20
1152	2	2	29	3	1	3	2	2	2	2	2	2	2	2	2	1	8	5	23	24
1153	2	2	31	1	1	3	2	2	2	2	3	2	2	2	2	2	5	6	21	22
1154	2	2	28	3	1	3	2	1	4	2	3	2	1	2	1	1	5	4	16	28
1155	2	2	24	2	1	3	2	1	2	2	2	2	2	2	2	1	5	6	28	23
1156	2	2	48	3	1	3	1	2	2	3	2	2	2	2	2	2	5	6	25	21
1157	2	2	45	1	1	3	2	2	2	3	2	2	1	2	2	1	5	6	26	22
1158	2	2	33	1	1	2	2	1	2	3	2	2	2	2	1	1	5	6	23	24
1159	2	2	21	1	1	2	2	2	1	3	2	2	1	2	2	1	5	3	24	23
1160	2	2	22	4	2	2	2	2	1	3	2	2	2	2	2	2	5	6	24	20
1161	2	2	46	4	2	2	2	1	1	4	3	1	2	2	2	2	4	6	18	22
1162	2	2	37	4	2	2	1	2	1	2	2	2	2	2	1	2	5	7	26	21
1163	2	2	34	3	1	2	1	2	2	2	2	2	2	2	2	2	8	6	27	22
1164	2	2	35	3	1	4	1	2	2	1	1	1	2	2	2	2	8	6	25	18
1165	2	2	32	3	1	4	2	1	2	2	2	2	2	2	2	2	8	6	22	19
1166	2	2	29	3	1	4	2	2	1	2	2	2	1	2	2	2	8	6	25	20
1167	2	2	38	4	1	4	2	2	1	2	2	2	2	2	1	1	8	6	21	21
1168	2	2	42	4	1	4	2	2	1	2	1	2	2	2	1	1	8	7	23	24
1169	2	2	44	4	1	4	2	1	1	3	2	2	1	2	1	1	8	4	25	19
1170	2	1	40	4	1	3	2	2	2	3	2	2	2	2	1	1	5	6	24	22
1171	2	1	42	3	1	3	2	2	1	3	3	3	2	2	1	1	4	6	25	25
1172	2	1	37	3	2	3	2	1	1	3	2	3	2	2	2	1	5	6	24	22
1173	2	1	26	3	2	3	2	2	1	2	2	2	1	2	2	1	5	4	27	28
1174	2	1	38	3	2	3	2	2	2	2	2	2	2	2	1	2	5	6	24	23
1175	2	1	23	4	1	2	2	2	1	2	3	2	2	2	1	1	5	4	22	22
1176	2	1	22	4	1	2	2	1	1	2	2	2	2	2	1	1	5	8	21	23
1177	2	1	21	4	1	2	2	2	1	2	2	2	2	2	1	1	5	7	23	26
1178	2	2	56	4	4	2	1	2	1	2	3	2	2	2	1	2	8	6	25	20
1179	2	2	44	4	2	2	2	2	1	2	2	2	2	2	1	1	8	6	24	20
1180	2	2	38	3	2	3	2	1	2	2	3	2	2	2	1	1	8	5	21	22
1181	2	2	47	3	2	3	2	2	2	3	2	2	2	2	2	2	8	4	27	22
1182	2	2	25	3	1	3	2	2	2	3	2	2	2	1	2	1	8	3	26	20
1183	2	2	54	4	1	3	2	1	2	3	2	2	2	2	2	1	8	6	23	20
1184	2	2	42	4	1	1	2	2	2	3	3	2	2	2	2	1	8	6	25	24
1185	2	2	33	2	1	4	2	2	1	3	2	2	2	2	2	2	5	5	26	29
1186	2	2	20	4	1	4	1	2	1	2	3	2	2	2	2	1	5	6	24	22
1187	2	2	20	4	1	4	2	1	1	2	2	2	2	2	1	2	5	6	22	21
1188	2	2	19	3	1	4	2	2	1	2	2	2	2	2	1	1	5	5	19	23
1189	2	2	29	3	2	3	2	2	1	1	1	1	2	2	1	1	7	6	22	25
1190	2	2	46	3	2	3	1	1	1	2	2	2	2	2	2	1	5	5	25	16
1191	2	2	56	4	2	3	1	2	1	2	3	2	2	2	2	1	5	4	22	27
1192	2	2	21	4	1	3	1	2	1	2	3	2	2	2	2	1	6	7	25	25
1193	2	2	31	4	2	2	2	1	1	2	3	2	2	2	1	1	8	6	26	24
1194	2	2	19	4	1	2	2	2	1	3	2	2	2	2	1	2	8	7	24	22
1195	2	2	40	4	2	2	2	2	1	3	2	2	2	2	1	1	8	6	20	21
1196	2	2	18	2	2	2	2	1	1	3	2	2	1	2	1	1	8	6	22	22
1197	2	2	17	4	1	4	2	2	2	3	2	2	2	2	1	1	8	7	24	24
1198	2	2	23	4	2	4	2	1	2	3	3	2	2	2	1	1	8	6	22	18
1199	2	2	18	4	1	4	2	2	2	3	3	2	2	2	2	1	8	6	23	20
1200	2	2	35	4	2	4	2	2	2	3	3	2	1	2	2	2	8	7	24	21
1201	2	2	32	4	2	2	2	1	2	1	1	1	2	2	2	1	5	7	25	22
1202	2	2	29	3	1	2	2	2	2	2	2	2	2	2	2	1	5	6	21	28
1203	2	2	38	3	1	2	2	2	1	2	2	2	2	2	1	2	7	7	24	23
1204	2	1	42	3	1	2	2	2	1	2	2	2	2	2	2	2	5	6	26	21
1205	2	1	44	3	1	2	2	2	1	2	3	2	2	2	2	2	5	6	28	22
1206	2	1	40	3	1	3	2	1	1	2	3	2	2	2	2	1	6	8	27	23
1207	2	2	42	3	1	3	2	2	1	2	2	2	2	2	1	1	5	6	29	23
1208	2	2	37	3	1	2	2	1	1	2	2	2	2	2	2	1	5	7	25	21
1209	2	2	26	3	1	2	2	2	1	3	2	2	2	2	2	1	5	6	27	22
1210	2	2	38	3	1	2	2	1	1	3	2	2	1	2	2	2	8	6	22	23
1211	2	2	23	3	1	2	1	1	1	3	2	2	2	2	2	2	8	6	26	22
1212	2	2	22	4	2	3	1	2	1	3	2	2	2	2	1	2	8	5	26	18
1213	2	2	21	4	1	3	2	2	2	3	2	2	1	2	2	2	8	6	25	20
1214	2	2	56	4	2	3	2	2	2	4	3	1	2	2	2	1	8	6	26	21
1215	2	2	44	4	2	3	1	1	2	3	2	2	2	2	2	1	8	4	24	22
1216	2	2	38	4	2	3	2	2	2	3	2	2	2	2	2	1	8	6	23	24
1217	2	2	47	4	2	4	2	2	2	3	3	2	2	2	2	2	8	6	24	23
1218	2	2	25	4	2	4	2	2	2	3	3	2	2	2	1	1	5	6	22	20
1219	2	2	54	4	2	4	2	2	2	3	3	2	2	2	1	1	5	6	21	19
1220	2	2	42	4	2	4	2	1	1	3	2	2	2	2	1	1	5	7	23	22
1221	2	2	31	4	2	4	2	2	1	3	2	3	2	2	1	2	5	6	25	21
1222	2	2	20	4	1	4	2	2	1	1	2	1	1	2	1	1	5	6	24	22
1223	2	2	22	4	1	3	1	2	1	3	3	3	2	2	1	1	5	8	26	24
1224	2	2	19	3	1	3	1	1	1	3	3	2	1	2	2	1	5	6	28	28
1225	2	2	29	3	2	3	2	2	1	3	3	2	2	2	2	2	5	7	27	23
1226	2	2	46	3	2	3	2	2	1	3	2	2	2	2	2	1	4	6	22	28
1227	2	2	56	3	2	3	2	2	1	3	2	2	2	2	1	1	5	5	21	22
1228	2	2	21	3	1	3	2	1	1	3	2	2	1	1	1	1	5	8	27	23
1229	2	2	31	3	2	3	2	2	1	1	1	1	1	2	1	1	5	7	26	26
1230	2	2	32	3	2	3	2	2	1	3	3	3	3	2	1	1	5	4	21	20
1231	2	2	29	5	2	2	2	2	1	3	3	2	2	2	2	2	5	6	23	20
1232	2	2	38	5	2	2	2	1	1	3	3	2	2	2	2	2	5	3	23	24
1233	2	2	42	3	2	2	2	2	2	3	2	2	2	2	2	1	7	6	26	29
1234	2	1	44	3	2	2	2	2	2	3	2	2	2	2	1	1	5	6	27	22
1235	2	1	40	4	2	2	2	2	2	3	2	2	2	2	2	1	5	6	26	21
1236	2	1	42	4	4	2	2	1	2	3	2	3	1	2	2	1	8	7	24	24
1237	2	1	37	5	2	1	2	2	2	4	3	1	1	2	2	2	8	6	23	24
1238	2	1	26	5	2	1	2	2	2	2	2	2	2	2	1	2	8	6	28	22
1239	2	2	38	4	2	3	2	2	2	2	2	2	2	2	2	2	8	6	26	18
1240	2	2	23	3	2	3	2	1	1	2	2	2	1	2	2	2	8	5	18	19
1241	2	2	22	3	2	3	2	2	1	1	1	1	2	2	2	1	8	6	21	20
1242	2	2	21	3	1	3	2	2	1	2	2	2	2	2	1	1	5	8	24	24
1243	2	2	56	3	2	3	2	2	1	2	3	2	2	2	2	1	5	6	25	23
1244	2	2	44	3	2	2	2	1	1	2	3	2	2	2	2	2	5	5	20	25
1245	2	2	38	3	3	2	2	2	1	2	3	2	2	2	2	2	5	6	26	16
1246	2	2	47	3	3	2	2	2	1	1	2	1	1	2	1	2	5	6	24	27
1247	2	2	25	3	3	2	2	2	1	3	2	3	2	2	1	2	5	4	26	25
1248	2	2	54	3	2	2	2	1	4	3	2	2	2	2	1	1	7	5	23	24
1249	2	2	42	3	2	2	2	2	1	3	3	2	2	2	1	1	5	5	22	22
1250	2	2	33	4	2	3	2	2	1	3	3	2	2	2	1	1	5	5	26	23
1251	2	2	21	4	1	3	2	1	1	3	3	2	2	2	1	1	8	5	29	18
1252	2	2	20	4	1	3	2	2	1	1	1	1	1	2	1	1	8	5	23	24
1253	2	2	21	4	1	3	2	2	1	3	2	2	2	2	1	1	8	6	25	17
1254	2	2	29	4	2	3	2	1	1	3	2	2	2	2	2	1	8	6	26	25
1255	2	1	45	4	1	2	2	2	1	3	3	2	2	2	2	1	8	6	24	24
1256	2	1	56	2	1	2	1	2	1	3	3	2	2	2	2	2	8	6	22	22
1257	2	1	21	4	1	2	2	2	1	3	3	2	2	2	2	1	8	7	19	24
1258	2	1	29	4	2	2	2	1	1	1	1	1	1	2	1	1	8	6	22	29
1259	2	1	54	4	1	3	2	2	2	2	2	2	2	2	1	2	5	6	25	22
1260	2	1	15	4	1	3	2	2	2	2	2	2	2	1	1	1	5	7	22	20
1261	2	1	23	4	1	3	2	1	2	2	3	2	2	2	1	1	7	6	16	16
1262	2	1	23	2	1	3	1	2	2	3	3	2	2	2	2	2	5	6	28	21
1263	2	1	36	4	1	3	2	2	2	3	3	2	1	2	2	1	5	6	25	19
1264	2	1	38	4	1	3	2	1	2	3	2	2	2	2	2	1	5	6	28	20
1265	2	1	42	4	1	2	2	2	2	3	2	2	1	2	2	1	5	7	24	21
1266	2	1	44	3	1	2	2	2	2	3	2	2	1	2	1	1	5	6	26	22
1267	2	1	40	3	1	2	2	1	2	3	2	2	2	2	1	2	5	6	22	24
1268	2	1	42	3	1	2	2	2	2	3	2	2	2	2	1	1	9	7	26	28
1269	2	1	37	3	1	3	2	2	1	3	2	2	2	2	1	1	9	5	25	23
1270	2	1	26	3	2	3	2	2	1	3	2	2	2	2	1	1	5	5	24	22
1271	2	1	38	3	3	3	2	1	1	3	2	2	2	2	1	1	5	4	25	23
1272	2	1	23	3	2	3	2	2	1	1	1	1	1	2	2	1	9	4	24	26
1273	2	1	22	3	2	2	2	2	1	2	2	2	2	2	2	2	5	6	27	20
1274	2	1	21	4	1	2	2	2	1	2	2	2	2	2	2	1	5	6	25	20
1275	2	1	56	4	2	2	2	1	1	2	3	2	2	2	2	1	4	6	22	22
1276	2	1	44	4	2	2	3	2	1	2	3	2	2	2	2	1	9	6	28	18
1277	2	1	38	5	2	3	3	2	1	1	2	1	1	2	1	2	5	6	23	22
1278	2	1	47	5	2	3	3	1	1	1	2	1	1	2	1	2	5	7	24	21
1279	2	1	25	5	2	3	3	2	1	1	2	1	1	2	1	2	9	6	24	26
1280	2	1	36	5	2	3	3	2	1	1	2	1	1	2	1	2	5	6	25	25
1281	2	1	59	5	2	3	3	2	1	1	2	1	1	2	1	2	5	6	21	21
1282	2	1	42	4	2	3	1	1	1	3	3	3	2	2	1	1	9	7	23	24
1283	2	1	38	4	2	3	1	2	1	3	3	3	2	2	1	1	5	6	25	23
1284	2	1	42	2	2	3	3	2	2	3	3	3	2	2	1	1	5	6	26	17
1285	2	1	44	2	2	2	3	1	2	2	2	2	1	1	1	1	4	5	27	23
1286	2	1	40	1	2	2	3	2	2	2	2	2	2	2	2	1	5	6	22	20
1287	2	1	42	1	2	2	3	2	2	2	2	2	2	2	2	2	5	6	27	22
1288	2	1	37	4	2	2	3	1	1	2	3	2	1	2	2	1	9	4	26	21
1289	2	1	26	4	2	3	3	2	1	3	3	2	1	2	2	1	5	6	25	23
1290	2	1	38	4	2	3	2	2	1	3	3	2	2	2	1	1	5	6	25	17
1291	2	1	23	5	1	3	2	2	1	3	2	2	2	2	2	1	5	6	26	26
1292	2	1	22	2	1	3	2	2	1	3	2	2	2	2	2	1	9	4	25	24
1293	2	1	21	3	1	2	2	2	1	3	2	2	2	2	2	1	5	6	21	23
1294	2	1	56	1	2	2	2	2	1	3	3	2	2	2	2	2	5	6	24	18
1295	2	1	41	2	2	2	2	1	3	3	3	2	2	2	1	1	5	6	26	24
1296	2	1	38	2	2	2	3	2	3	1	1	1	1	2	1	1	4	6	21	25
1297	2	1	28	4	2	2	3	2	1	2	2	2	1	2	1	1	5	6	16	20
1298	2	1	22	4	1	1	3	2	3	2	2	2	1	2	1	1	5	7	28	21
1299	2	1	24	4	2	3	3	1	3	2	2	2	1	2	1	2	9	6	25	24
1300	2	1	33	4	2	3	3	2	2	2	2	2	2	2	1	1	9	6	28	23
1301	2	1	42	3	2	3	1	2	2	2	2	2	2	2	1	2	5	6	24	18
1302	2	1	45	3	2	3	3	2	2	4	3	1	2	2	1	1	5	6	23	24
1303	2	1	31	3	2	3	3	1	2	3	2	3	1	2	2	1	7	7	22	21
1304	2	1	30	3	2	3	3	2	2	3	2	2	2	2	2	1	9	6	26	24
1305	2	1	37	4	2	3	3	2	2	3	3	2	2	2	2	2	5	6	25	19
1306	2	1	20	4	1	2	3	2	2	3	3	2	1	2	2	1	9	6	24	22
1307	2	1	30	4	2	2	3	1	2	3	3	2	2	2	2	2	6	5	25	25
1308	2	1	43	5	2	2	1	2	2	3	3	2	1	2	1	2	5	6	24	22
1309	2	1	45	5	1	2	2	2	2	3	3	2	2	2	2	2	5	6	23	21
1310	2	1	46	4	1	2	2	1	2	3	2	2	2	1	2	2	8	5	22	23
1311	2	1	30	4	1	3	2	2	2	3	2	2	2	2	2	1	5	6	24	24
1312	2	1	36	3	1	3	2	2	2	1	1	1	1	2	1	1	5	6	23	25
1313	2	1	23	2	1	3	2	2	2	2	2	2	2	2	2	2	5	5	29	23
1314	2	1	26	3	1	3	2	2	2	2	3	2	1	2	2	1	5	6	25	17
1315	2	1	28	1	1	3	2	2	2	2	3	2	2	2	2	1	4	6	27	22
1316	2	1	44	3	1	3	2	1	2	2	3	2	2	2	1	1	8	4	22	26
1317	2	1	41	1	1	3	2	2	2	1	2	1	1	2	2	1	8	6	26	23
1318	2	1	35	4	1	3	2	2	2	1	2	1	1	2	2	2	8	6	26	26
1319	2	1	50	4	2	2	2	2	2	1	2	1	1	2	2	1	5	8	25	24
1320	2	1	18	4	1	2	2	2	2	1	1	1	1	1	1	1	7	6	25	27
1321	2	1	17	4	1	2	3	2	2	1	2	1	1	2	2	1	7	6	26	24
1322	2	2	23	3	2	2	3	1	2	1	2	1	1	2	2	2	7	6	24	23
1323	2	2	14	3	1	2	3	2	2	1	2	1	1	2	2	1	7	7	22	20
1324	2	2	37	3	4	2	3	2	2	1	2	1	1	2	1	1	7	6	21	18
1325	2	2	26	3	2	2	3	2	2	1	2	1	1	2	2	1	6	6	23	19
1326	2	2	32	3	2	2	3	2	2	1	1	1	1	2	2	2	6	4	25	26
1327	2	2	45	3	2	2	2	2	2	3	2	3	1	2	2	1	6	6	24	24
1328	2	2	33	3	2	2	2	1	2	3	2	2	2	2	1	1	6	6	26	27
1329	2	2	21	4	1	2	2	2	2	3	2	2	2	2	1	1	6	6	26	24
1330	2	2	22	4	2	2	2	2	2	3	2	2	2	2	1	1	6	8	18	24
1331	2	2	46	4	2	2	2	2	2	3	2	2	1	2	1	1	8	5	28	25
1332	2	2	37	4	2	2	2	2	2	3	2	2	1	2	2	1	8	5	24	20
1333	2	2	34	4	2	2	2	2	2	3	2	2	2	2	2	2	8	4	26	21
1334	2	2	35	4	2	2	2	1	2	3	2	2	1	2	2	1	8	4	23	23
1335	2	2	32	4	2	2	3	2	4	3	2	2	2	2	1	1	8	5	22	22
1336	2	2	29	3	2	2	1	2	2	3	3	2	2	2	2	1	5	6	26	25
1337	2	2	29	1	2	2	2	2	2	3	3	2	2	2	2	1	5	6	21	23
1338	2	2	46	3	2	2	2	2	2	1	2	1	1	2	2	2	5	4	27	24
1339	2	2	56	2	2	2	2	1	2	1	2	1	1	2	1	1	5	6	26	22
1340	2	2	21	1	2	2	1	2	2	1	2	1	1	2	2	2	5	6	26	21
1341	2	1	31	3	2	2	3	2	2	1	2	1	1	2	2	1	5	6	26	24
1342	2	1	19	2	1	2	3	2	2	1	3	1	2	2	2	1	4	7	27	23
1343	2	1	40	5	2	2	2	2	2	2	3	2	2	2	1	2	5	6	26	24
1344	2	1	18	1	1	2	2	1	2	2	3	2	1	1	2	2	5	8	24	25
1345	2	2	17	3	1	2	2	2	2	1	2	1	1	2	2	2	8	8	23	23
1346	2	2	23	3	2	2	2	2	2	1	2	1	2	2	2	2	8	6	28	17
1347	2	2	12	2	2	2	2	2	2	2	2	2	2	2	2	1	8	6	29	22
1348	2	2	41	2	1	2	2	2	2	2	3	2	1	2	1	1	8	6	27	26
1349	2	2	47	4	1	1	2	1	2	2	2	2	2	2	2	2	5	6	26	17
1350	2	2	33	4	1	2	2	2	2	2	2	2	2	1	2	1	5	4	25	26
1351	2	2	32	3	1	2	3	2	2	2	2	2	1	2	2	1	5	4	25	24
1352	2	2	45	3	1	2	2	2	2	2	3	2	2	2	2	1	4	8	22	23
1353	2	2	25	3	1	5	2	2	2	2	3	2	1	2	1	2	5	8	26	17
1354	2	2	26	4	1	5	2	1	2	2	3	2	2	2	1	1	9	8	23	25
1355	2	2	31	4	1	2	2	2	2	1	2	1	2	2	1	1	5	8	24	24
1356	2	2	37	3	1	2	3	2	2	1	2	1	1	2	1	2	5	6	24	22
1357	2	2	29	3	1	2	3	2	2	2	3	2	2	2	1	1	5	5	18	23
1358	2	2	40	4	1	2	3	1	2	2	2	2	2	2	2	1	5	6	26	20
1359	2	2	26	4	1	2	3	2	2	2	2	2	1	2	2	2	5	6	27	16
1360	2	2	14	4	1	2	3	2	2	1	1	1	2	2	2	1	9	6	25	21
1361	2	2	28	3	2	2	3	2	2	2	2	2	2	2	1	1	5	5	22	25
1362	2	2	27	3	2	2	3	2	2	2	2	2	2	2	2	1	9	6	25	22
1363	2	2	31	3	2	2	3	1	2	1	1	1	1	2	2	2	4	6	21	21
1364	2	2	28	2	2	2	2	2	2	1	2	1	1	2	2	1	5	6	23	20
1365	2	2	24	4	2	2	3	2	2	1	2	1	1	2	1	2	5	6	25	18
1366	2	2	48	4	2	2	3	2	2	1	2	1	1	2	2	1	5	6	26	19
1367	2	2	27	4	2	2	2	1	2	3	3	2	1	2	2	1	5	6	24	26
1368	2	2	43	4	2	2	2	2	2	3	3	2	2	1	2	1	5	7	24	25
1369	2	2	36	4	2	2	2	2	2	3	3	3	3	2	1	1	5	7	27	23
1370	2	2	52	4	2	2	2	2	2	3	2	2	2	2	2	1	7	5	22	22
1371	2	1	33	3	2	2	2	2	2	3	2	2	1	2	2	1	5	5	23	28
1372	2	1	17	3	1	2	2	1	2	3	2	2	2	2	2	2	9	5	24	23
1373	2	1	23	4	2	2	2	2	2	1	2	1	1	2	1	1	5	6	25	21
1374	2	1	12	4	2	2	2	2	2	1	2	1	1	2	1	1	5	6	21	22
1375	2	1	41	4	2	2	1	2	2	1	3	1	1	2	1	1	9	6	24	23
1376	2	1	47	4	1	2	2	2	2	1	2	1	1	2	1	1	9	7	22	22
1377	2	2	33	4	1	2	2	1	2	1	2	1	1	2	1	2	5	8	26	18
1378	2	2	32	4	1	2	2	2	2	1	2	1	1	2	2	1	5	7	26	20
1379	2	2	45	4	1	2	3	2	3	2	3	2	1	2	2	1	8	6	25	21
1380	2	2	25	4	2	2	3	2	3	2	2	2	1	2	2	1	5	6	26	22
1381	2	2	26	3	1	2	3	1	3	2	2	2	2	2	1	1	5	6	21	24
1382	2	2	31	3	1	2	3	2	3	2	3	2	2	2	2	1	5	8	24	22
1383	2	2	37	3	1	2	2	2	3	1	2	1	2	2	2	2	9	8	25	18
1384	2	2	29	3	1	2	2	2	3	1	2	1	1	2	2	1	5	6	20	19
1385	2	2	40	3	1	2	2	1	3	3	3	3	1	2	1	1	9	7	26	20
1386	2	2	26	3	1	2	2	2	3	3	2	3	1	2	2	2	8	6	24	21
1387	2	2	14	3	1	2	2	2	3	3	2	2	1	2	2	1	5	6	23	24
1388	2	2	28	3	1	2	2	2	3	3	2	2	2	2	2	1	5	7	26	19
1389	2	2	29	4	1	2	3	2	3	3	3	2	2	2	1	2	9	6	28	22
1390	2	2	31	2	1	2	3	1	3	3	2	2	1	2	2	2	5	4	27	21
1391	2	2	28	4	1	2	2	2	3	3	3	2	2	2	2	2	5	4	23	22
1392	2	2	24	4	1	2	2	2	3	3	2	2	2	2	2	2	9	5	25	24
1393	2	2	48	4	1	2	2	2	2	3	3	3	3	1	1	2	5	5	26	28
1394	2	2	27	5	1	2	2	1	2	3	2	3	3	2	2	2	5	5	24	18
1395	2	2	43	4	1	2	2	2	2	1	1	1	2	2	2	2	9	6	22	27
1396	2	2	36	4	2	2	2	2	2	2	2	2	2	2	2	1	5	5	19	21
1397	2	2	52	2	2	2	2	2	2	2	2	2	2	2	1	1	5	6	22	23
1398	2	2	17	2	1	2	2	1	2	2	2	2	2	2	2	2	5	5	20	22
1399	2	2	23	2	2	2	2	2	2	2	3	2	1	2	2	1	9	6	22	20
1400	2	2	18	2	1	2	3	2	2	2	3	2	1	2	2	1	9	6	24	21
1401	2	2	41	1	2	2	2	1	3	2	3	2	1	2	1	1	5	6	23	17
1402	2	2	47	3	2	2	2	2	3	2	2	2	1	2	2	2	6	7	29	16
1403	2	2	33	3	2	2	2	2	3	3	2	2	1	1	2	1	5	7	25	17
1404	2	2	32	3	2	2	2	2	3	3	2	2	1	2	2	1	5	8	27	23
1405	2	2	39	1	2	1	2	1	3	3	3	2	1	2	1	2	5	6	22	20
1406	2	2	25	3	2	1	2	2	3	3	3	2	1	2	1	1	5	6	26	22
1407	2	2	26	3	2	2	2	2	3	3	3	2	2	2	1	1	5	6	29	21
1408	2	2	31	2	2	2	2	2	3	3	3	2	2	2	1	2	5	7	27	23
1409	2	2	37	2	2	2	2	2	1	3	3	2	2	2	1	1	9	6	26	25
1410	2	2	29	2	2	2	1	1	2	3	2	2	1	2	1	1	5	6	25	16
1411	2	2	40	4	2	2	3	2	2	3	2	2	2	2	1	1	5	6	25	27
1412	2	2	22	4	2	2	3	2	2	1	1	1	2	2	2	1	9	5	26	25
1413	2	2	16	4	1	5	1	1	2	1	2	1	1	2	2	2	6	6	24	24
1414	2	2	28	3	2	5	2	2	2	1	2	1	1	2	2	1	5	7	22	22
1415	2	2	29	3	1	2	2	1	2	1	2	1	2	2	1	1	5	8	21	23
1416	2	2	31	3	1	2	2	2	2	1	2	1	1	2	1	2	9	5	23	26
1417	2	2	28	3	1	5	2	2	2	1	2	1	2	2	1	1	5	4	22	24
1418	2	2	24	4	1	2	1	2	2	2	3	2	2	2	2	1	5	4	21	27
1419	2	2	48	2	1	2	3	2	2	2	2	2	3	2	2	2	9	6	27	24
1420	2	2	27	4	1	2	3	2	2	1	2	1	2	2	2	1	5	6	26	24
1421	2	2	43	4	1	2	2	2	2	2	3	2	2	2	2	1	9	6	21	25
1422	2	2	36	5	1	2	2	1	2	1	2	1	1	2	1	2	5	4	16	20
1423	2	2	52	4	1	2	2	2	2	1	2	1	1	2	1	1	5	6	28	21
1424	2	2	47	5	1	2	1	2	2	2	2	2	2	2	1	1	5	4	25	23
1425	2	2	33	4	1	2	3	2	2	2	3	2	2	2	1	1	7	8	22	20
1426	2	2	32	3	1	2	3	2	2	2	2	2	2	1	1	1	5	7	19	18
1427	2	2	45	1	1	2	2	1	2	1	2	1	1	2	2	2	5	6	22	19
1428	2	2	25	3	2	2	2	2	2	2	2	2	2	2	2	2	9	6	25	26
1429	2	2	26	5	2	2	3	2	2	2	3	2	2	2	2	2	5	6	22	25
1430	2	2	31	3	2	2	1	1	2	2	3	2	2	2	1	2	9	7	26	23
1431	2	1	37	4	3	2	2	2	2	2	2	2	1	2	2	2	5	6	22	24
1432	2	1	29	4	3	2	2	2	2	1	1	1	1	2	2	2	5	6	26	25
1433	2	1	40	4	2	2	2	2	2	3	2	2	2	2	2	1	9	7	25	23
1434	2	1	26	4	2	2	2	1	2	3	2	2	1	2	2	2	5	6	24	17
1435	2	1	21	3	2	2	2	2	2	3	2	2	2	2	1	1	4	6	28	22
1436	2	1	28	3	3	2	1	2	2	3	3	2	2	1	2	1	5	6	24	26
1437	2	1	29	3	2	2	3	2	2	3	3	2	3	2	2	1	5	6	23	23
1438	2	1	31	2	2	2	3	1	2	3	3	2	2	2	2	2	5	5	26	22
1439	2	1	28	3	2	2	2	2	2	1	2	1	1	2	2	1	9	6	27	23
1440	2	1	24	3	1	2	2	2	2	1	2	1	1	2	1	1	5	6	26	26
1441	2	1	48	3	1	2	2	2	2	1	2	1	1	2	2	2	5	6	24	20
1442	2	1	27	2	1	2	1	1	2	1	3	1	1	2	2	1	9	5	25	20
1443	2	1	43	2	1	2	2	2	2	2	3	2	1	2	2	1	5	7	24	24
1444	2	1	36	3	1	2	2	2	2	2	3	2	2	2	2	1	5	6	26	29
1445	2	1	52	5	1	2	2	2	2	2	2	2	2	2	1	1	4	7	28	27
1446	2	1	17	3	1	2	2	1	2	3	2	2	1	2	1	1	5	6	27	22
1447	2	1	23	3	2	2	1	2	2	3	3	2	2	2	1	1	5	6	23	16
1448	2	1	13	3	2	2	3	2	2	2	2	2	1	2	1	2	5	6	25	21
1449	2	1	41	3	2	2	3	1	2	2	2	2	2	2	1	1	5	9	26	25
1450	2	1	47	2	3	2	2	2	2	2	2	2	2	2	1	1	9	7	24	22
1451	2	1	33	4	3	2	3	2	2	2	3	2	2	2	2	1	5	5	23	21
1452	2	1	32	4	3	2	3	2	2	2	2	2	2	2	2	1	5	7	28	23
1453	2	1	45	4	2	2	1	1	2	2	2	2	2	2	2	2	5	7	26	18
1454	2	1	25	2	2	1	2	2	2	2	2	2	2	2	1	1	9	5	18	24
1455	2	1	26	2	2	2	2	2	2	1	1	1	1	2	2	1	5	7	28	17
1456	2	1	31	3	2	2	2	1	2	3	2	3	3	2	2	1	9	3	24	25
1457	2	1	37	1	2	2	2	2	2	3	3	2	2	2	2	2	5	6	26	24
1458	2	1	29	4	2	2	1	2	2	3	3	2	1	2	2	2	5	6	23	25
1459	2	1	40	4	2	2	3	1	2	3	3	2	2	2	1	2	9	5	26	16
1460	2	1	26	4	2	2	2	2	2	3	3	2	1	2	2	2	5	6	25	27
1461	2	1	26	3	3	2	2	2	2	3	3	2	2	2	2	2	5	6	26	25
1462	2	1	28	5	2	2	2	1	2	3	3	2	2	2	2	2	5	5	26	27
1463	2	1	29	3	2	2	3	2	2	1	2	1	1	1	1	1	7	6	27	21
1464	2	1	31	3	2	2	1	2	2	1	2	1	1	2	1	1	5	7	26	23
1465	2	1	28	3	2	2	1	1	2	1	2	1	1	2	1	1	5	6	24	22
1466	2	1	24	3	2	2	1	2	2	1	2	1	1	2	1	1	6	6	23	20
1467	2	1	48	3	3	2	3	2	2	1	2	1	2	2	1	2	9	8	23	21
1468	2	1	27	2	2	2	2	2	2	1	2	1	2	2	2	1	5	6	22	17
1469	2	1	43	3	2	2	2	1	2	1	2	1	2	2	2	1	5	7	24	16
1470	2	1	47	3	2	2	2	2	2	4	3	1	1	2	2	1	5	6	23	18
1471	2	1	33	2	2	2	2	2	2	2	2	2	1	2	1	2	9	7	29	20
1472	2	1	32	2	2	2	3	1	2	2	2	2	2	2	2	1	5	7	25	21
1473	2	1	45	2	3	2	1	2	2	2	2	2	1	2	2	1	9	6	27	22
1474	2	2	25	3	2	2	1	2	2	2	2	2	2	2	2	1	5	6	22	24
1475	2	2	26	3	2	2	2	1	2	2	3	2	2	2	1	1	5	6	26	22
1476	2	2	31	3	2	2	2	2	2	3	3	3	2	2	2	1	5	6	25	18
1477	2	2	37	1	2	2	2	2	2	3	3	2	2	1	2	2	5	3	24	19
1478	2	2	29	3	2	2	2	2	2	3	2	2	2	2	2	2	7	6	27	20
1479	2	2	40	3	2	1	2	2	2	1	2	1	1	2	1	2	5	6	25	17
1480	2	2	26	4	2	1	1	2	2	1	2	1	1	2	2	2	5	7	22	26
1481	2	2	26	4	2	1	1	2	2	1	2	1	1	2	2	2	5	6	25	24
1482	2	2	28	4	2	1	1	1	2	1	2	1	1	2	2	1	5	6	21	23
1483	2	2	29	3	2	1	2	2	2	1	2	1	1	2	1	1	5	6	23	18
1484	2	2	31	3	2	2	2	2	2	1	2	1	1	2	2	1	9	6	25	22
1485	2	2	28	5	1	2	2	2	2	1	2	1	1	2	2	1	5	6	26	25
1486	2	2	24	3	1	2	3	1	2	1	2	1	1	2	1	1	5	6	27	23
1487	2	2	48	3	1	1	3	2	2	4	3	1	1	2	2	2	5	4	22	24
1488	2	2	27	3	1	1	1	2	2	3	2	3	3	2	2	1	9	6	22	22
1489	2	1	43	5	1	1	3	2	2	3	2	3	3	2	2	1	5	7	26	21
1490	2	1	36	3	1	2	3	2	2	3	2	3	3	2	1	2	9	6	28	24
1491	2	2	52	3	1	2	3	1	2	4	3	2	2	2	2	1	5	5	29	23
1492	2	2	17	3	2	2	1	2	2	3	2	3	2	2	2	1	5	8	27	17
1493	2	2	23	2	2	2	2	2	2	1	1	1	1	2	1	1	5	6	26	23
1494	2	2	13	2	1	2	2	2	2	3	2	3	2	2	1	1	9	6	25	20
1495	2	2	41	3	2	1	2	2	2	3	2	2	2	2	1	2	5	6	25	22
1496	2	2	47	4	2	1	2	1	2	3	3	2	1	1	1	1	9	5	26	21
1497	2	2	33	4	2	1	1	2	2	3	3	2	2	2	2	1	5	6	28	23
1498	2	2	32	3	2	1	3	2	2	3	3	2	2	2	2	1	4	6	24	21
1499	2	2	44	4	1	1	3	2	2	3	3	2	2	2	1	1	5	4	23	24
1500	2	2	25	5	1	1	3	2	2	3	2	3	2	2	2	2	5	6	24	19
1501	2	2	26	4	1	1	3	1	2	3	2	3	3	2	1	1	5	6	25	22
1502	2	1	31	4	1	1	1	2	2	1	1	1	2	2	2	1	5	6	21	21
1503	2	1	37	3	1	1	3	2	2	2	2	2	2	2	2	1	5	6	24	22
1504	2	1	29	3	1	1	2	2	2	2	2	2	2	2	2	1	5	6	26	24
1505	2	1	40	3	1	1	2	2	2	1	1	1	1	2	2	2	5	6	23	28
1506	2	1	23	3	2	1	3	1	1	1	2	1	1	2	1	1	5	4	24	23
1507	2	1	15	4	1	2	1	2	2	1	2	1	1	2	2	1	8	6	24	28
1508	2	1	28	4	2	2	2	2	2	1	2	1	1	2	2	1	5	3	18	23
1509	2	1	29	4	2	2	2	2	2	1	2	1	1	2	2	2	5	6	26	21
1510	2	1	31	2	2	2	2	2	2	1	2	1	1	2	1	2	5	6	26	22
1511	2	1	28	4	2	1	2	1	2	1	1	1	1	2	2	2	8	6	26	23
1512	2	2	24	4	2	1	2	2	2	2	2	2	2	2	2	2	5	7	18	22
1513	2	2	48	5	2	1	2	2	2	4	3	2	2	2	2	2	5	6	28	18
1514	2	2	27	4	2	1	2	2	2	2	2	2	1	1	1	1	8	6	24	20
1515	2	2	43	4	2	1	3	2	2	2	2	2	2	2	2	1	5	6	26	21
1516	2	2	33	4	2	1	2	1	2	2	2	2	2	2	2	1	4	5	23	22
1517	2	2	32	3	2	1	2	2	2	2	2	2	1	2	1	1	5	6	24	24
1518	2	2	45	3	2	1	2	2	2	4	3	2	1	2	2	1	5	8	24	23
1519	2	2	25	4	2	1	2	2	2	3	2	3	2	2	2	2	5	6	18	24
1520	2	2	26	4	1	1	2	2	2	3	2	3	2	2	2	1	8	5	26	22
1521	2	2	31	3	1	1	1	1	2	3	3	2	1	2	1	1	5	6	27	28
1522	2	2	37	5	1	1	2	2	2	3	3	2	1	2	1	2	5	6	25	23
1523	2	2	29	5	1	1	3	2	2	3	3	2	2	1	1	1	7	7	22	21
1524	2	2	40	5	1	1	3	2	2	3	3	2	1	2	1	2	5	6	25	22
1525	2	2	26	5	1	2	2	2	2	3	2	3	3	2	1	1	8	4	21	23
1526	2	2	13	5	1	2	2	1	2	3	2	3	3	2	2	1	8	6	23	22
1527	2	2	28	3	1	2	2	2	2	1	1	1	2	2	2	1	5	6	22	22
1528	2	2	29	3	1	2	1	2	2	2	2	2	1	2	2	1	5	6	23	23
1529	2	2	31	4	1	1	3	1	2	2	2	2	2	2	1	2	5	4	24	26
1530	2	2	28	4	2	1	3	2	2	2	2	2	2	2	2	1	5	6	25	20
1531	2	2	24	3	2	1	3	2	2	2	2	2	2	2	2	1	5	6	21	20
1532	2	2	48	3	2	1	2	2	2	4	3	2	2	2	1	1	5	6	24	24
1533	2	2	27	3	2	1	2	2	2	2	2	2	2	2	2	1	8	6	23	29
1534	2	2	43	2	2	1	2	1	2	2	2	2	1	2	2	2	5	6	22	22
1535	2	2	47	3	2	1	1	2	2	4	3	2	1	2	1	2	8	7	26	18
1536	2	2	33	3	2	1	3	2	2	2	2	2	1	2	2	2	8	6	25	19
1537	2	2	32	3	2	2	3	2	2	2	2	2	1	2	2	2	8	6	24	20
1538	2	2	45	3	2	2	3	1	2	4	3	2	1	2	2	1	8	5	25	21
1539	2	2	25	3	2	1	2	2	4	2	2	2	1	2	2	1	8	7	24	24
1540	2	2	26	3	2	1	2	2	2	2	2	2	1	1	1	2	8	6	27	19
1541	2	2	31	3	2	3	2	2	2	2	2	2	1	2	2	1	5	6	24	22
1542	2	1	37	3	2	2	1	1	2	3	3	2	2	2	2	1	5	8	22	25
1543	2	1	29	3	2	2	3	2	2	3	3	3	3	2	2	1	5	6	21	22
1544	2	1	40	3	2	2	3	2	2	1	2	1	1	2	1	1	5	6	26	21
1545	2	2	26	3	2	2	3	2	2	1	2	1	1	2	1	2	5	7	28	23
1546	2	2	41	3	2	2	3	1	2	1	2	1	1	2	1	1	5	6	27	18
1547	2	2	28	3	2	2	3	2	2	1	2	1	1	1	1	1	5	6	29	24
1548	2	2	29	3	2	4	3	2	4	3	3	2	2	2	1	1	8	6	25	17
1549	2	2	31	4	2	4	1	2	2	3	3	2	2	2	2	2	8	7	27	25
1550	2	2	28	4	2	5	2	2	2	3	3	3	2	2	2	2	8	6	22	24
1551	2	2	24	4	2	5	2	1	2	2	2	2	2	2	2	2	8	6	26	22
1552	2	2	48	4	2	5	2	2	2	2	2	2	2	2	1	1	8	5	26	24
1553	2	1	27	4	2	5	2	2	2	2	2	2	2	2	2	1	8	6	25	29
1554	2	1	43	4	2	4	2	2	2	2	2	2	2	2	2	1	8	6	26	22
1555	2	1	36	4	4	4	1	2	2	2	2	2	2	2	2	1	8	6	23	20
1556	2	1	52	3	2	4	3	1	2	1	1	1	1	2	1	1	5	5	25	16
1557	2	1	17	3	1	4	3	2	2	2	2	2	1	2	2	2	5	6	23	21
1558	2	1	23	3	2	4	2	2	2	2	2	2	1	2	2	1	5	6	25	20
1559	2	1	12	3	2	3	2	2	2	2	2	2	1	2	1	1	5	6	24	22
1560	2	1	41	4	2	3	2	2	2	2	2	2	1	2	2	1	5	7	21	21
1561	2	1	47	4	2	1	2	2	2	4	3	2	2	1	2	1	5	6	27	23
1562	2	1	33	3	2	5	1	1	2	3	2	2	2	2	2	1	4	5	26	25
1563	2	1	32	3	2	5	3	2	2	3	2	2	1	2	1	1	5	6	21	16
1564	2	1	45	3	2	5	2	2	2	4	3	2	2	2	2	2	8	6	16	27
1565	2	1	25	3	2	3	2	2	2	3	2	2	1	2	2	1	8	5	28	25
1566	2	1	26	3	1	3	2	2	2	3	2	2	2	2	2	1	8	6	25	24
1567	2	1	31	3	2	3	2	1	2	3	2	2	1	2	1	1	8	6	26	22
1568	2	1	37	3	2	3	2	2	2	3	3	2	2	2	2	2	8	6	23	21
1569	2	1	29	3	2	3	1	2	2	1	3	1	1	2	2	2	8	7	23	22
1570	2	1	40	2	2	3	3	2	2	2	2	2	1	2	1	2	8	6	26	24
1571	2	1	26	3	2	3	2	1	2	2	2	2	1	2	2	2	5	6	27	28
1572	2	1	44	3	2	2	2	2	2	1	1	1	1	1	2	2	5	4	26	23
1573	2	1	28	5	3	2	2	2	2	2	2	2	1	2	1	2	4	6	24	22
1574	2	1	29	5	2	2	2	2	2	1	2	1	1	2	2	1	5	6	23	23
1575	2	1	31	5	2	3	1	2	2	2	2	2	1	2	2	1	5	6	28	26
1576	2	1	28	3	2	3	3	1	1	2	3	2	2	2	1	1	5	8	26	20
1577	2	1	24	3	2	3	3	2	1	2	3	2	2	2	1	2	8	5	18	20
1578	2	1	33	3	2	3	3	2	1	2	3	2	1	2	1	1	8	5	21	22
1579	2	1	32	3	2	1	2	2	1	2	2	2	2	2	1	1	8	4	24	22
1580	2	1	45	4	2	5	2	2	1	2	2	2	2	2	1	1	8	5	25	26
1581	2	1	25	4	2	5	1	1	1	2	2	2	2	2	1	2	8	8	20	23
1582	2	1	26	4	2	5	3	2	1	2	2	2	1	1	1	1	8	8	26	26
1583	2	1	31	3	2	5	2	2	1	3	3	2	2	2	1	1	6	6	24	24
1584	2	1	37	3	2	4	3	2	1	3	3	2	2	2	1	2	5	6	26	27
1585	2	1	29	3	2	4	2	1	1	3	3	2	1	2	1	1	5	6	24	24
1586	2	1	40	3	2	4	2	2	1	3	2	2	1	2	2	1	5	7	22	24
1587	2	1	26	3	2	4	1	2	3	3	3	2	2	2	2	1	5	6	19	25
1588	2	1	32	3	2	4	3	1	3	1	2	1	1	2	1	1	5	6	22	20
1589	2	1	28	4	2	4	3	2	4	1	3	1	1	2	2	2	5	5	25	21
1590	2	1	29	4	2	3	3	2	2	1	2	1	1	2	2	1	5	6	22	24
1591	2	1	31	4	2	3	2	1	1	1	2	1	1	2	1	2	5	6	25	22
1592	2	1	28	4	2	3	2	2	3	1	2	1	1	2	2	2	5	6	26	21
1593	2	1	24	4	2	5	2	2	2	1	2	1	1	2	2	2	8	5	24	24
1594	2	1	48	3	2	3	3	2	2	4	3	2	2	2	2	2	8	6	20	23
1595	2	1	27	3	1	3	2	1	2	1	2	1	2	2	1	2	8	6	22	17
1596	2	1	43	3	2	3	3	2	2	1	2	1	2	2	2	1	8	6	24	23
1597	2	1	47	4	2	3	3	2	2	1	2	1	2	2	2	1	8	7	23	23
1598	2	1	33	4	2	3	2	2	2	1	2	1	2	2	2	1	8	6	27	20
1599	2	1	32	4	2	5	1	1	2	1	3	1	2	2	1	1	8	6	22	18
1600	2	1	45	4	3	3	1	2	2	3	3	3	3	2	2	2	8	5	21	19
1601	2	1	25	4	3	3	2	2	2	3	3	2	1	2	2	1	5	6	27	26
1602	2	1	26	4	2	4	2	2	2	3	3	2	2	1	1	1	5	6	26	25
1603	2	1	31	4	2	4	2	1	2	3	3	2	2	2	1	2	5	6	21	23
1604	2	1	37	4	2	4	1	2	2	3	2	2	1	2	1	1	5	5	16	24
1605	2	1	29	4	2	4	2	2	2	3	2	2	1	2	1	1	4	7	28	25
1606	2	1	40	4	2	3	2	2	2	3	2	2	1	2	1	1	5	5	25	23
1607	2	1	26	4	3	3	2	1	2	1	1	1	1	2	1	1	5	5	28	17
1608	2	1	30	4	2	3	2	2	2	3	2	3	1	2	1	1	5	6	24	18
1609	2	1	28	4	3	3	2	2	2	3	2	3	3	2	1	1	8	6	26	20
1610	2	1	29	4	2	1	1	2	2	3	2	2	2	2	2	2	8	6	22	21
1611	2	1	31	4	2	1	3	1	2	3	2	2	2	2	2	1	8	7	26	22
1612	2	1	28	4	2	3	3	2	3	3	2	2	1	2	2	1	8	8	25	24
1613	2	1	24	4	2	3	3	2	3	3	2	2	2	2	1	1	8	7	24	22
1614	2	1	48	4	4	3	3	2	3	4	3	2	2	2	2	1	8	6	23	18
1615	2	1	27	4	2	3	1	1	3	3	2	2	2	2	2	2	4	6	24	19
1616	2	1	43	4	2	3	2	2	3	3	2	2	2	1	2	1	5	6	22	25
1617	2	1	36	3	2	3	3	2	3	3	2	2	2	2	1	1	5	4	21	16
1618	2	1	52	3	2	3	2	2	3	3	2	3	3	2	2	1	5	6	23	27
1619	2	1	17	3	1	1	3	1	3	3	2	3	3	2	1	2	5	6	25	25
1620	2	1	23	3	2	1	1	1	3	1	1	1	2	2	1	1	5	8	24	27
1621	2	1	11	3	1	1	3	2	3	2	2	2	2	2	2	1	5	6	26	21
1622	2	1	41	4	2	3	3	2	3	2	2	2	1	2	2	2	5	6	28	23
1623	2	1	47	4	2	3	3	1	3	3	3	3	2	2	1	2	5	8	23	22
1624	2	1	33	4	2	3	1	2	3	3	3	2	1	2	2	2	8	8	25	20
1625	2	1	32	4	2	3	3	2	3	3	3	2	2	2	2	2	8	4	26	21
1626	2	1	45	4	2	1	1	1	3	3	3	2	2	2	2	2	8	4	24	23
1627	2	1	25	4	2	4	3	2	3	3	3	2	2	2	1	1	8	8	22	20
1628	2	1	26	3	2	4	2	2	3	3	2	2	2	2	2	1	8	8	19	22
1629	2	1	31	3	2	4	3	1	3	3	2	2	2	2	2	2	8	8	22	21
1630	2	1	37	3	2	4	2	2	3	2	2	2	2	2	2	1	5	8	25	23
1631	2	1	29	3	1	1	1	2	3	2	2	2	2	2	1	1	5	5	22	17
1632	2	1	40	3	2	1	2	2	2	2	3	2	2	2	2	1	5	5	27	26
1633	2	1	26	3	2	3	2	2	2	3	3	2	1	2	2	1	4	6	26	24
1634	2	1	12	3	1	3	2	1	2	3	3	2	2	2	2	1	5	6	25	23
1635	2	1	28	4	2	3	2	2	2	2	2	2	1	2	2	1	5	4	25	18
1636	2	1	29	4	2	3	1	2	2	2	2	2	2	2	2	1	5	6	26	22
1637	2	1	31	4	2	2	3	2	2	1	1	1	1	2	1	1	5	6	25	25
1638	2	1	28	4	2	2	3	1	2	3	2	3	3	2	2	1	8	6	24	23
1639	2	1	24	4	2	2	3	2	1	3	2	3	2	1	2	2	8	7	27	17
1640	2	1	27	4	2	2	3	2	2	3	2	3	3	2	2	1	8	7	25	16
1641	2	1	43	3	2	2	3	2	2	4	3	2	2	2	2	1	8	7	22	24
1642	2	1	36	3	2	1	1	1	2	3	2	2	2	2	2	1	8	8	28	19
1643	2	1	52	3	2	1	3	2	2	3	2	2	1	2	2	1	6	4	24	22
1644	2	1	17	3	1	1	2	2	2	3	2	2	2	2	1	2	5	6	26	21
1645	2	1	23	3	2	1	2	2	2	1	1	1	1	2	1	1	5	6	23	22
1646	2	1	12	4	1	3	3	2	2	2	2	2	1	2	1	1	5	7	22	24
1647	2	1	41	4	2	3	3	1	2	2	2	2	1	2	1	2	5	6	26	29
1648	2	1	47	4	2	3	1	2	2	2	2	2	1	2	1	1	5	6	29	22
1649	2	1	33	4	2	1	2	2	2	2	2	2	1	2	2	1	5	6	27	21
1650	2	1	32	4	2	3	2	1	2	2	2	2	1	1	2	1	5	6	22	16
1651	2	1	45	3	2	3	2	2	2	4	3	2	1	2	2	1	5	5	23	21
1652	2	1	25	3	2	1	2	2	2	2	2	2	1	2	2	1	5	6	24	25
1653	2	1	26	3	1	3	2	2	2	1	1	1	1	2	2	1	5	7	19	22
1654	2	1	31	3	2	3	1	1	2	1	2	1	1	2	1	2	8	4	22	21
1655	2	1	37	3	2	2	3	2	2	1	2	1	2	2	1	2	8	4	25	23
1656	2	1	29	5	2	2	3	2	2	1	2	1	2	2	1	2	8	4	22	18
1657	2	1	40	5	2	2	3	2	2	1	2	1	1	2	1	1	8	6	26	24
1658	2	1	26	3	2	2	3	1	2	3	3	2	1	1	1	1	8	6	23	17
1659	2	1	13	3	1	1	3	2	2	3	3	2	2	2	1	2	8	7	24	25
1660	2	1	27	3	2	1	3	2	2	3	3	2	2	2	1	1	8	6	24	26
1661	2	1	29	3	2	1	1	2	2	3	3	2	2	2	1	1	8	4	18	21
1662	2	1	31	4	2	1	2	2	2	1	2	1	1	2	1	1	8	4	25	22
1663	2	1	28	4	3	3	2	1	2	1	2	1	1	2	2	2	8	5	21	23
1664	2	1	24	3	3	3	2	2	2	1	2	1	1	2	2	2	5	6	24	22
1665	2	1	33	3	2	3	2	2	2	1	2	1	1	2	2	2	5	5	26	22
1666	2	1	32	3	2	3	3	1	2	1	2	1	1	2	1	2	5	6	23	23
1667	2	1	45	4	4	3	1	1	2	4	3	2	2	2	2	1	5	2	24	26
1668	2	2	25	4	2	2	3	2	2	1	2	1	1	1	2	1	7	2	24	20
1669	2	2	26	4	2	2	3	2	2	1	2	1	1	2	2	2	5	6	25	20
1670	2	2	31	4	2	2	3	2	4	1	2	1	1	2	1	1	5	6	21	20
1671	2	2	37	4	4	2	1	2	2	1	2	1	1	2	2	1	5	7	23	24
1672	2	2	29	4	2	3	2	1	2	1	3	1	2	2	2	1	5	6	25	22
1673	2	2	40	3	2	3	1	1	2	3	3	3	1	2	2	1	5	6	26	28
1674	2	2	26	3	2	3	3	1	2	3	3	3	3	2	2	2	5	5	27	26
1675	2	2	15	3	1	3	3	1	2	3	2	3	2	2	1	1	8	6	23	25
1676	2	2	25	3	2	3	2	2	2	3	2	2	2	2	1	1	8	4	25	23
1677	2	2	29	3	2	3	3	2	2	3	2	2	1	2	1	1	8	6	26	24
1678	2	1	31	4	2	2	3	2	3	3	2	2	1	2	1	2	8	6	24	24
1679	2	1	28	4	2	2	1	1	3	3	2	2	1	2	2	1	8	6	22	22
1680	2	1	24	4	2	2	3	2	3	3	2	2	1	2	2	1	8	6	26	23
1681	2	2	48	4	2	2	3	2	3	4	3	2	2	2	2	1	8	3	26	26
1682	2	2	27	3	1	2	3	2	3	1	2	1	1	2	1	1	8	6	25	24
1683	2	2	43	3	2	3	2	1	2	1	2	1	1	2	2	1	8	6	26	27
1684	2	2	47	3	2	3	2	2	2	1	1	1	1	1	2	1	8	7	21	24
1685	2	2	33	3	3	3	1	2	2	1	2	1	1	2	2	1	5	6	24	17
1686	2	2	32	3	3	3	2	2	2	1	2	1	1	2	1	1	5	6	25	26
1687	2	2	45	3	3	1	2	1	2	4	3	2	1	2	1	1	5	6	20	24
1688	2	2	25	3	2	1	2	2	2	1	2	1	2	2	1	2	5	6	26	23
1689	2	2	26	3	2	1	2	2	2	1	2	1	2	2	1	1	5	6	24	18
1690	2	2	31	3	2	1	2	1	3	1	2	1	1	2	2	1	5	7	26	22
1691	2	2	37	3	2	1	1	2	2	1	2	1	2	2	2	1	5	6	27	25
1692	2	2	29	5	2	1	3	2	3	3	3	2	2	2	2	1	4	5	25	23
1693	2	2	40	5	2	2	1	2	3	3	3	2	1	2	2	2	5	7	22	24
1694	2	2	26	3	2	2	2	1	3	3	3	2	2	2	1	2	5	6	25	22
1695	2	2	12	3	1	2	2	1	3	3	3	2	1	2	1	2	5	7	21	20
1696	2	2	28	3	2	2	2	2	3	3	3	2	2	2	1	2	5	6	23	20
1697	2	2	29	3	2	1	1	2	3	3	3	2	1	2	1	1	5	6	25	24
1698	2	2	31	3	2	1	3	1	3	3	2	2	2	1	1	1	5	6	25	29
1699	2	2	28	3	2	2	2	2	2	3	2	2	2	2	1	1	8	9	21	22
1700	2	2	24	4	3	2	3	2	2	3	2	2	2	2	1	1	8	7	24	20
1701	2	2	48	4	3	2	3	2	2	3	2	2	2	2	2	2	8	5	26	24
1702	2	2	27	4	2	1	3	1	2	1	1	1	1	2	2	2	8	7	28	25
1703	2	2	43	4	2	1	1	2	2	3	2	3	2	2	2	2	8	3	25	20
1704	2	2	36	4	2	1	2	2	2	1	1	1	1	2	2	2	8	3	27	21
1705	2	2	52	4	2	2	2	2	2	2	2	2	1	2	2	1	8	3	22	23
1706	2	2	17	4	1	2	2	1	2	2	2	2	2	2	2	1	8	3	28	20
1707	2	2	23	4	2	2	2	2	2	2	2	2	2	2	2	1	8	3	26	18
1708	2	1	12	4	1	3	2	2	2	2	2	2	1	2	2	1	5	7	18	19
1709	2	1	41	4	2	3	1	2	4	2	2	2	1	2	2	2	5	6	28	21
1710	2	1	47	3	2	3	3	2	2	4	3	2	1	2	1	1	7	7	24	17
1711	2	2	33	3	2	3	3	1	2	2	2	2	1	2	2	1	5	6	26	16
1712	2	2	32	3	3	3	2	2	2	2	2	2	2	2	2	1	5	6	23	24
1713	2	2	45	3	3	3	3	2	2	4	3	2	2	2	2	1	6	7	22	23
1714	2	2	25	3	3	3	2	2	2	1	2	1	1	2	2	1	5	6	26	17
1715	2	2	26	3	2	3	3	1	2	1	2	1	1	1	2	1	5	6	29	23
1716	2	2	31	3	2	1	1	2	2	1	2	1	1	2	1	1	5	7	27	20
1717	2	2	37	3	3	3	2	2	1	1	1	1	1	2	2	2	5	7	23	22
1718	2	2	29	4	3	3	2	2	2	1	2	1	1	2	2	1	5	6	22	21
1719	2	2	40	4	2	3	2	2	2	1	2	1	1	2	2	1	5	7	21	23
1720	2	2	26	4	2	1	2	1	2	1	2	1	1	2	2	1	5	4	26	18
1721	2	2	27	4	3	1	2	2	2	1	2	1	1	2	2	1	5	6	24	19
1722	2	2	43	4	2	1	1	2	2	4	3	2	1	2	1	1	5	6	20	20
1723	2	2	36	4	2	1	1	2	2	3	2	2	1	2	1	1	5	6	22	24
1724	2	2	52	4	2	2	3	2	2	3	2	2	2	2	1	2	5	4	24	22
1725	2	2	17	4	2	2	3	1	2	3	2	2	2	2	1	2	7	6	23	28
1726	2	2	23	3	2	2	3	1	2	3	3	2	1	2	1	2	5	4	29	23
1727	2	2	13	3	1	2	3	2	2	3	3	2	2	2	2	2	5	8	24	21
1728	2	2	40	3	2	3	3	2	2	3	2	2	2	2	2	2	7	7	23	22
1729	2	2	47	3	3	3	3	2	2	3	2	2	1	2	1	1	5	6	24	18
1730	2	2	33	3	3	3	1	2	2	3	2	2	1	2	2	1	7	5	22	20
1731	2	2	32	3	2	3	3	1	2	3	2	2	1	1	2	1	7	6	19	21
1732	2	2	45	5	4	3	3	2	2	4	3	2	2	2	2	1	7	6	22	25
1733	2	2	25	5	2	3	3	2	2	3	2	3	3	2	1	1	5	4	25	23
1734	2	2	26	5	2	1	3	2	2	3	2	3	2	2	2	2	5	6	22	17
1735	2	2	31	5	2	1	3	2	4	1	1	1	1	2	2	1	4	6	26	22
1736	2	2	37	3	2	3	1	1	1	2	2	2	1	2	2	1	5	6	22	26
1737	2	1	29	3	2	3	3	2	1	2	2	2	1	2	1	1	5	6	26	25
1738	2	1	40	3	2	3	3	2	1	2	3	2	1	2	1	1	5	7	25	16
1739	2	1	26	3	2	3	2	2	1	3	3	2	1	2	1	2	7	6	24	27
1740	2	1	14	3	1	3	2	2	1	3	3	2	2	2	1	1	5	6	25	25
1741	2	1	26	3	2	3	2	1	1	3	3	2	1	2	1	1	7	5	24	27
1742	2	2	29	4	2	3	2	2	1	3	3	2	1	2	1	1	7	4	27	21
1743	2	2	31	4	1	3	1	2	1	3	3	2	1	2	1	2	7	3	26	23
1744	2	2	28	4	1	2	3	2	1	2	3	2	2	2	1	1	5	6	25	22
1745	2	2	24	4	1	2	3	2	1	2	2	2	2	2	1	1	4	6	27	20
1746	2	2	33	4	1	2	3	1	1	1	2	1	1	2	1	1	5	5	26	23
1747	2	2	32	4	1	3	3	1	1	1	1	1	1	2	1	1	5	6	21	21
1748	2	2	45	4	1	3	3	2	1	1	2	1	1	1	1	1	5	6	16	22
1749	2	2	25	4	1	3	1	2	1	1	1	1	1	2	1	2	5	5	28	23
1750	2	2	26	3	1	3	3	2	1	1	2	1	1	2	1	2	5	6	25	22
1751	2	2	31	3	1	3	3	1	1	1	1	1	1	2	1	2	5	6	28	20
1752	2	2	37	3	1	3	3	2	1	1	2	1	1	2	1	2	5	8	24	20
1753	2	2	29	3	1	3	3	2	1	1	2	1	1	2	1	2	7	6	23	24
1754	2	2	40	3	1	2	3	2	1	1	2	1	1	2	1	2	7	7	26	29
1755	2	2	26	3	1	2	1	2	1	1	2	1	1	2	1	2	7	6	27	22
1756	2	2	19	5	1	2	3	1	2	1	2	1	1	2	1	2	7	6	26	21
1757	2	2	21	5	2	2	3	2	2	1	2	1	1	2	1	2	7	6	18	23
1758	2	2	29	5	2	2	1	2	2	1	1	1	1	2	1	1	5	6	26	25
1759	2	2	31	5	2	1	2	2	2	1	2	1	1	2	1	1	5	6	26	16
1760	2	2	28	5	1	1	2	2	2	1	2	1	1	2	1	1	5	6	25	27
1761	2	2	24	5	2	1	1	2	2	1	2	1	1	1	1	1	5	7	26	25
1762	2	2	48	3	2	5	3	1	2	4	3	2	1	2	1	1	5	6	26	24
1763	2	2	27	3	2	5	2	2	2	2	2	2	1	2	1	1	4	6	27	22
1764	2	2	43	3	2	5	2	2	2	4	3	2	2	2	1	2	5	6	26	21
1765	2	2	47	4	2	5	2	2	1	4	3	2	1	2	1	1	5	5	24	22
1766	2	2	33	4	2	5	3	2	1	1	2	1	1	2	1	1	7	6	23	24
1767	2	2	32	4	2	5	3	1	1	1	2	1	2	2	1	1	5	8	23	18
1768	2	2	45	4	2	5	1	2	2	1	2	1	2	2	1	2	5	6	22	20
1769	2	2	25	4	2	5	3	2	2	3	3	3	3	2	1	1	5	5	24	21
1770	2	2	26	4	2	5	3	2	1	3	3	3	2	2	1	1	7	6	25	22
1771	2	2	31	4	2	5	2	2	1	1	2	1	1	2	1	2	7	6	25	21
1772	2	2	37	4	2	4	2	1	1	1	2	1	1	2	1	1	7	6	22	22
1773	2	2	29	3	2	2	2	2	1	1	2	1	1	2	1	1	7	8	25	24
1774	2	1	40	3	2	2	3	2	1	3	3	2	1	2	1	1	7	6	26	22
1775	2	1	26	3	2	2	1	2	1	3	3	2	1	2	1	1	7	7	24	24
1776	2	2	19	3	1	3	3	1	1	3	3	2	2	2	1	2	5	6	22	19
1777	2	2	28	3	2	3	3	2	1	2	2	2	1	2	1	2	5	5	21	22
1778	2	2	29	3	2	3	3	2	4	2	2	2	2	2	1	2	5	8	23	21
1779	2	2	31	4	1	3	3	2	1	1	1	1	1	2	1	2	5	7	24	22
1780	2	2	28	4	1	3	3	2	1	2	2	2	2	2	1	2	7	4	25	24
1781	2	2	24	4	1	3	1	1	1	2	2	2	2	1	1	1	7	6	21	28
1782	2	1	48	4	1	3	3	2	1	4	3	2	1	2	1	1	7	3	24	23
1783	2	1	27	3	1	3	3	2	2	2	2	2	2	2	1	1	7	4	22	28
1784	2	1	43	3	1	2	3	2	2	2	2	2	1	2	1	1	7	6	26	23
1785	2	1	36	3	1	2	3	1	1	2	2	2	2	2	1	2	7	6	28	22
1786	2	1	52	5	1	2	3	2	1	1	1	1	1	2	1	2	5	6	29	22
1787	2	1	57	5	1	2	3	2	1	2	2	2	2	2	1	2	5	4	27	23
1788	2	1	43	5	1	2	3	2	1	2	2	2	2	2	1	1	5	6	26	26
1789	2	1	25	5	1	4	1	2	1	2	2	2	1	2	1	2	5	6	25	25
1790	2	1	51	5	1	4	3	1	1	1	1	1	1	2	1	2	5	6	24	22
1791	2	1	50	5	1	4	2	2	1	2	2	2	2	2	1	2	5	6	26	28
1792	2	1	33	5	1	4	2	2	1	2	2	2	2	2	1	2	5	6	28	23
1793	2	1	32	5	2	4	2	2	2	2	2	2	2	2	1	2	7	7	27	22
1794	2	2	45	3	2	4	2	2	1	4	3	2	1	2	1	1	7	6	23	23
1795	2	2	25	3	2	1	2	1	1	2	2	2	2	2	1	1	7	6	25	26
1796	2	2	26	3	2	1	1	2	1	2	2	2	1	2	1	1	7	5	26	20
1797	2	2	31	3	2	4	3	2	1	2	2	2	1	1	1	1	5	6	26	20
1798	2	2	37	3	2	4	3	2	1	2	2	2	1	2	1	1	7	6	23	22
1799	2	2	29	4	2	3	3	1	1	2	2	2	1	2	1	1	5	7	24	22
1800	2	2	40	4	2	3	1	1	1	2	2	2	1	2	1	2	7	6	24	23
1801	2	2	26	4	1	3	3	2	1	2	2	2	2	2	1	2	5	6	21	26
1802	2	2	25	4	2	3	1	2	2	3	3	3	3	2	1	2	5	6	23	20
1803	2	2	26	4	2	2	3	1	2	3	3	2	2	2	1	2	6	5	25	20
1804	2	2	31	4	2	2	2	2	2	3	3	2	2	2	1	2	5	6	26	24
1805	2	2	37	4	2	2	2	2	2	3	3	2	2	2	1	2	5	8	27	29
1806	2	2	29	3	2	4	2	2	2	3	2	3	2	2	1	1	5	6	22	22
1807	2	2	40	3	2	2	2	1	1	1	1	1	1	2	1	1	5	5	23	21
1808	2	2	26	3	2	2	1	2	1	1	2	1	1	2	1	1	5	6	21	24
1809	2	2	12	3	1	2	3	2	1	1	2	1	1	2	1	1	5	6	16	24
1810	2	2	28	3	1	3	3	2	1	2	3	2	1	2	1	1	7	7	28	23
1811	2	2	29	3	1	3	3	1	1	2	2	2	2	2	1	1	7	6	25	20
1812	2	2	54	3	1	3	3	2	1	2	2	2	1	2	1	1	7	4	26	22
1813	2	2	58	3	1	3	3	2	1	2	2	2	2	2	1	1	7	5	23	21
1814	2	2	42	3	1	2	1	2	1	2	3	2	2	2	1	1	7	6	24	22
1815	2	2	48	3	2	2	3	1	1	3	2	3	1	1	1	2	7	6	24	18
1816	2	2	27	3	2	2	3	1	1	3	3	3	2	2	1	1	5	6	18	19
1817	2	2	43	3	2	3	3	2	1	1	1	1	1	2	1	1	5	7	26	20
1818	2	2	36	3	2	3	3	2	1	2	2	2	1	2	1	1	5	6	27	21
1819	2	2	52	3	2	3	3	1	4	4	3	2	1	2	1	1	5	5	25	24
1820	2	2	52	3	2	1	1	2	2	4	3	2	2	2	1	2	5	6	25	19
1821	2	2	23	3	1	3	3	2	2	2	2	2	2	2	1	2	5	6	25	22
1822	2	2	22	4	1	3	2	2	2	2	2	2	1	2	1	2	5	5	26	23
1823	2	2	41	4	2	3	2	1	2	2	2	2	2	1	1	2	7	6	28	21
1824	2	2	47	4	2	3	2	2	2	4	3	2	1	2	1	1	7	6	24	22
1825	2	2	33	4	2	3	2	2	2	2	2	2	2	2	1	1	7	6	23	23
1826	2	2	32	4	2	3	1	2	2	2	2	2	2	2	1	1	7	7	22	22
1827	2	2	45	4	2	3	3	1	2	4	3	2	2	2	1	1	7	6	26	18
1828	2	2	48	4	2	3	3	2	2	1	2	1	1	2	1	1	7	6	25	20
1829	2	2	49	4	2	3	2	2	2	1	2	1	1	2	1	1	5	4	24	21
1830	2	2	53	4	2	4	2	1	2	1	2	1	1	2	1	1	5	7	27	22
1831	2	2	37	4	2	4	2	2	1	1	2	1	1	2	1	2	5	6	24	24
1832	2	2	29	4	2	4	2	1	1	1	2	1	1	2	1	2	5	6	22	23
1833	2	2	40	3	2	2	1	2	1	4	3	2	2	2	1	1	5	8	21	20
1834	2	2	26	3	2	2	3	2	1	2	2	2	1	2	1	1	5	6	23	19
1835	2	2	27	3	2	2	3	2	1	2	2	2	2	2	1	1	5	6	25	22
1836	2	2	43	3	2	2	3	2	1	1	1	1	2	2	1	1	5	7	24	21
1837	2	1	36	3	2	3	1	1	1	2	2	2	1	2	1	2	5	6	21	22
1838	2	1	52	3	2	3	3	2	1	2	2	2	2	2	1	2	5	6	27	24
1839	2	1	17	3	1	3	1	2	1	2	2	2	1	2	1	2	5	6	26	28
1840	2	1	23	3	2	3	3	2	1	2	3	2	2	2	1	2	5	7	23	23
1841	2	1	22	3	2	3	3	2	1	3	3	2	1	2	1	1	5	6	23	28
1842	2	1	49	3	4	3	3	1	1	3	3	2	2	2	1	1	7	6	29	21
1843	2	1	47	4	2	2	3	2	1	3	3	2	2	2	1	1	7	5	25	24
1844	2	1	33	4	2	2	3	2	1	1	2	1	1	2	1	1	7	6	27	22
1845	2	1	32	4	2	2	1	2	1	1	2	1	1	2	1	1	7	6	22	18
1846	2	1	45	4	1	2	2	2	2	1	2	1	1	2	1	1	7	6	26	19
1847	2	1	25	4	1	2	2	1	2	1	2	1	1	2	1	1	7	6	26	20
1848	2	2	40	4	1	4	2	2	2	1	2	1	1	1	1	1	7	6	26	24
1849	2	2	31	4	1	4	2	2	1	1	2	1	1	2	1	1	5	6	18	22
1850	2	2	37	4	1	4	2	2	1	1	2	1	1	2	1	1	5	5	28	28
1851	2	2	29	4	1	4	1	2	2	1	2	1	1	2	1	1	5	6	24	23
1852	2	2	40	4	1	4	3	1	2	1	2	1	1	2	1	2	4	6	26	21
1853	2	2	26	3	1	4	3	1	2	3	3	3	3	2	1	1	5	6	23	22
1854	2	2	24	4	1	4	3	2	2	3	3	2	2	2	1	1	5	7	22	23
1855	2	2	28	4	1	5	1	2	2	3	3	2	2	2	1	1	5	6	25	23
1856	2	2	29	2	1	5	3	2	2	2	2	2	2	2	1	1	5	6	21	25
1857	2	2	40	4	1	5	1	1	2	2	2	2	2	2	1	2	5	5	23	16
1858	2	2	28	3	1	5	3	2	2	2	2	2	2	2	1	2	5	6	25	27
1859	2	2	24	4	2	5	2	2	2	3	2	3	3	2	1	2	5	6	24	25
1860	2	2	33	3	2	3	2	2	2	3	2	3	3	2	1	1	8	6	22	24
1861	2	2	32	4	2	3	2	2	2	3	2	2	2	2	1	1	8	5	23	22
1862	2	2	45	2	2	3	2	1	2	4	3	2	1	2	1	1	8	7	24	23
1863	2	2	25	4	2	3	1	2	2	1	1	1	1	2	1	1	8	5	25	18
1864	2	2	26	4	2	3	3	2	2	2	2	2	1	2	1	1	8	5	21	24
1865	2	2	51	4	2	3	2	2	2	2	2	2	1	2	1	1	8	6	24	17
1866	2	2	37	5	2	1	2	2	2	2	2	2	2	2	1	2	5	6	26	25
1867	2	2	59	5	2	1	2	1	1	2	1	2	2	2	1	1	5	6	28	24
1868	2	2	47	3	2	1	2	2	1	2	2	2	1	2	1	1	5	6	27	22
1869	2	2	26	3	1	1	1	2	1	1	2	1	1	2	1	1	5	6	29	24
1870	2	2	21	5	1	4	3	2	1	1	2	1	1	2	1	1	7	8	25	29
1871	2	2	25	5	2	4	2	2	1	1	2	1	1	2	1	1	5	5	27	22
1872	2	2	26	5	2	4	2	1	1	1	2	1	1	2	1	2	5	5	22	22
1873	2	2	28	3	3	4	2	2	1	1	1	1	1	2	1	2	6	4	26	24
1874	2	2	28	4	3	4	1	2	1	3	3	2	1	2	1	2	5	5	25	28
1875	2	2	24	5	2	5	3	2	4	3	3	2	2	2	1	1	8	8	26	23
1876	2	2	48	4	2	5	1	2	1	3	3	2	2	2	1	1	8	8	24	22
1877	2	2	27	2	1	5	2	1	1	3	3	2	2	2	1	1	8	6	22	23
1878	2	2	43	4	2	2	2	2	1	3	2	2	2	2	1	1	8	6	19	26
1879	2	2	47	4	2	2	1	2	1	3	2	2	2	1	1	1	8	6	22	20
1880	2	2	33	4	2	2	3	2	1	3	2	3	3	2	1	1	8	7	25	20
1881	2	2	32	2	2	2	3	2	1	1	1	1	1	2	1	1	5	6	22	22
1882	2	2	45	4	2	2	3	1	1	4	3	2	1	2	1	1	5	6	25	18
1883	2	2	25	3	2	2	2	2	1	1	1	1	1	2	1	2	5	5	26	22
1884	2	2	26	4	1	2	2	2	1	2	2	2	1	2	1	1	7	8	24	21
1885	2	2	31	3	1	2	1	2	2	2	2	2	1	2	1	1	5	8	20	25
1886	2	2	37	3	1	2	3	2	2	1	1	1	1	1	1	1	5	5	22	23
1887	2	2	29	4	1	2	3	1	2	2	2	2	1	2	1	2	6	5	24	17
1888	2	2	40	4	1	2	3	2	2	1	2	1	1	2	1	1	8	6	26	22
1889	2	2	26	4	1	2	3	2	2	1	2	1	1	2	1	1	8	6	28	26
1890	2	2	23	4	2	2	2	2	2	1	1	1	1	2	1	1	8	4	27	23
1891	2	2	28	4	2	2	1	2	2	2	2	2	2	2	1	1	8	6	22	26
1892	2	2	29	3	1	2	2	1	2	2	2	2	2	2	1	2	8	6	21	24
1893	2	2	31	3	2	2	3	2	2	2	2	2	1	2	1	2	8	6	27	27
1894	2	2	28	3	2	1	3	2	2	2	2	2	2	2	1	2	5	7	26	24
1895	2	2	24	4	2	2	3	2	1	2	2	2	1	2	1	2	5	7	21	23
1896	2	2	48	4	3	2	3	2	1	2	3	2	2	2	1	2	5	7	23	20
1897	2	2	27	4	3	3	1	1	1	2	2	2	2	2	1	2	5	8	23	18
1898	2	2	43	2	2	3	2	2	1	2	2	2	1	2	1	2	5	4	26	20
1899	2	2	36	4	2	1	2	2	1	2	2	2	2	2	1	1	5	6	27	16
1900	2	2	52	3	2	1	2	2	1	4	3	2	2	2	1	1	7	6	26	21
1901	2	2	44	3	2	2	2	2	1	4	3	2	2	2	1	2	7	7	24	19
1902	2	2	23	5	2	2	2	1	1	3	2	2	1	2	1	1	7	8	23	20
1903	2	2	13	3	1	2	1	2	1	3	2	2	2	2	1	1	7	7	26	21
1904	2	2	41	3	2	2	2	2	1	3	2	2	2	2	1	1	7	6	25	24
1905	2	2	16	3	2	1	2	1	1	1	2	1	1	2	1	1	5	6	26	19
1906	2	2	25	3	2	5	2	2	2	1	2	1	1	2	1	1	5	6	24	22
1907	2	2	26	3	2	5	3	2	2	1	2	1	1	2	1	2	4	4	23	25
1908	2	2	31	3	3	5	1	1	2	1	2	1	1	2	1	1	5	6	24	22
1909	2	2	37	3	3	5	1	2	2	1	3	1	1	2	1	1	5	6	22	21
1910	2	2	29	3	2	2	3	2	2	3	3	2	1	2	1	1	5	8	21	23
1911	2	2	40	4	2	2	2	2	1	3	3	2	2	2	1	1	5	6	23	24
1912	2	2	26	5	2	2	2	2	1	3	3	2	2	2	1	2	5	6	25	21
1913	2	2	12	4	2	2	1	1	1	3	2	2	1	2	1	1	5	8	24	23
1914	2	2	28	3	2	2	3	2	1	3	2	2	2	2	1	1	7	8	29	17
1915	2	2	29	4	2	1	1	2	1	3	2	2	1	2	1	1	5	4	23	26
1916	2	2	31	4	2	1	2	2	2	3	2	2	2	2	1	2	5	4	25	24
1917	2	2	28	3	1	5	2	2	2	3	2	2	2	1	1	2	6	8	26	23
1918	2	2	24	4	2	5	2	1	2	3	2	2	2	2	1	2	5	8	24	18
1919	2	2	48	4	2	5	1	2	2	3	2	2	2	2	1	2	5	6	22	24
1920	2	2	27	2	2	5	3	2	2	1	1	1	1	2	1	2	5	4	19	25
1921	2	2	43	1	2	5	1	2	1	4	3	2	2	2	1	1	5	4	22	20
1922	2	2	36	3	2	2	3	2	1	3	2	3	2	2	1	1	5	5	25	21
1923	2	2	52	5	2	2	3	2	1	4	3	2	2	2	1	1	5	6	22	24
1924	2	2	17	2	1	2	3	1	1	1	1	1	1	2	1	1	5	5	16	23
1925	2	2	53	1	2	2	2	2	1	2	2	2	2	2	1	1	7	6	28	17
1926	2	2	55	3	2	2	2	2	1	2	2	2	2	2	1	1	7	5	25	23
1927	2	2	45	3	2	2	1	2	1	1	1	1	1	2	1	1	7	8	28	20
1928	2	2	47	2	2	2	2	2	1	2	2	2	2	2	1	1	7	6	24	22
1929	2	2	53	2	2	2	2	1	1	2	2	2	2	2	1	1	7	6	28	21
1930	2	2	42	2	1	2	2	2	1	2	2	2	1	2	1	2	7	7	26	19
1931	2	2	45	2	1	2	2	2	1	4	3	2	2	1	1	1	5	6	18	26
1932	2	2	52	2	1	2	2	2	2	2	2	2	2	2	1	1	5	6	21	25
1933	2	2	26	2	1	2	1	2	2	2	2	2	2	2	1	1	5	5	24	21
1934	2	2	31	2	1	2	2	1	2	1	1	1	1	2	1	1	5	6	25	24
1935	2	2	37	4	1	1	2	2	2	1	2	1	1	2	1	1	5	4	20	23
1936	2	2	29	4	1	5	1	2	4	1	2	1	1	2	1	1	5	6	26	17
1937	2	2	40	1	1	5	2	2	1	1	2	1	1	2	1	2	5	7	24	23
1938	2	2	52	4	1	5	2	2	1	1	3	1	1	2	1	1	5	6	26	20
1939	2	2	51	4	1	2	1	2	1	3	3	3	2	2	1	1	8	6	23	22
1940	2	2	43	5	1	2	2	1	1	3	3	2	2	1	1	1	8	6	22	24
1941	2	2	36	3	1	2	2	1	1	3	3	2	2	2	1	1	8	6	26	17
1942	2	2	52	4	1	2	2	2	1	3	3	2	2	2	1	1	8	5	24	25
1943	2	2	54	4	2	1	2	2	1	1	1	1	1	2	1	2	8	6	24	24
1944	2	2	23	3	2	1	1	2	1	2	2	2	2	2	1	2	8	7	25	22
1945	2	2	12	4	1	2	1	1	2	2	2	2	3	2	1	2	8	8	21	23
1946	2	2	41	4	2	2	2	2	2	2	2	2	2	2	1	2	5	6	23	20
1947	2	2	47	3	2	5	2	2	2	1	1	1	1	2	1	2	5	7	25	16
1948	2	2	33	4	2	2	2	2	2	3	2	3	2	1	1	1	5	6	26	21
1949	2	2	32	4	2	2	2	1	1	3	3	2	1	2	1	1	5	6	27	25
1950	2	2	45	1	2	2	2	2	1	3	3	2	2	2	1	1	8	7	22	22
1951	2	2	25	3	1	2	1	2	1	3	3	2	2	2	1	1	8	6	27	21
1952	2	2	39	3	2	2	3	2	1	3	3	2	2	2	1	2	8	7	26	23
1953	2	2	37	3	2	2	2	2	1	1	1	1	1	2	1	1	8	6	25	17
1954	2	2	37	3	2	2	2	1	1	2	2	2	1	2	1	1	8	6	25	26
1955	2	2	52	1	3	2	2	2	1	2	2	2	1	1	1	1	8	6	26	24
1956	2	2	57	3	3	2	2	2	1	2	2	2	1	2	2	1	8	9	25	23
1957	2	2	58	3	2	2	1	2	1	2	1	2	1	2	2	1	5	7	21	18
1958	2	2	49	3	2	2	3	2	2	1	2	1	1	2	1	2	5	5	26	24
1959	2	2	51	5	2	2	3	1	2	2	2	2	1	2	2	2	5	7	22	25
1960	2	2	49	4	2	2	2	2	2	2	2	2	2	2	1	2	7	8	26	20
1961	2	2	31	4	2	2	2	2	2	1	1	1	1	2	1	2	7	5	25	21
1962	2	2	28	4	1	2	2	2	1	1	2	1	1	2	1	2	7	6	24	24
1963	2	2	24	4	2	2	1	2	1	1	2	1	1	2	2	1	7	5	25	23
1964	2	2	33	4	1	2	2	1	1	1	2	1	1	2	2	1	7	4	24	18
1965	2	2	32	4	1	2	2	2	1	2	2	2	1	1	1	1	7	7	27	22
1966	2	2	45	4	1	2	1	2	1	4	3	2	1	2	1	1	7	6	25	25
1967	2	2	25	4	1	2	2	2	1	1	1	1	2	2	2	1	7	7	22	23
1968	2	2	26	4	1	2	2	1	2	1	2	1	1	2	2	1	5	6	28	24
1969	2	2	31	3	1	1	1	1	2	2	2	2	2	2	2	2	5	6	23	22
1970	2	2	37	3	1	5	3	1	2	1	2	1	1	2	2	1	5	6	26	21
1971	2	2	29	4	1	5	2	2	2	2	2	2	1	2	2	1	5	6	23	24
1972	2	2	40	3	2	5	2	2	2	1	2	1	1	2	1	1	7	6	29	23
1973	2	2	26	4	2	2	1	1	2	2	2	2	1	2	2	1	7	3	25	24
1974	2	2	12	3	3	2	3	2	2	3	3	2	2	2	1	2	7	6	27	25
1975	2	2	28	5	2	2	1	2	2	3	3	2	1	2	2	1	7	6	22	23
1976	2	2	29	5	2	2	3	2	2	1	1	1	2	2	1	1	7	7	26	17
1977	2	2	31	5	2	2	3	1	1	2	2	2	1	2	2	2	7	6	29	22
1978	2	2	48	4	1	2	3	1	1	2	2	2	2	2	1	1	7	6	27	26
1979	2	2	24	2	2	2	1	2	1	2	2	2	2	2	1	1	7	6	26	17
1980	2	2	48	2	2	5	3	2	1	3	3	2	2	2	2	1	5	6	25	26
1981	2	2	27	2	2	5	1	2	2	3	3	2	2	2	2	1	5	6	25	24
1982	2	2	43	3	2	2	3	1	2	3	3	3	3	2	1	2	5	7	26	23
1983	2	2	47	1	3	2	3	2	1	1	1	1	1	2	2	2	5	6	25	18
1984	2	2	33	1	3	2	3	2	1	3	2	3	1	1	2	2	7	5	26	27
1985	2	2	32	3	2	2	3	2	1	1	2	1	1	2	2	1	5	7	24	21
1986	2	2	45	3	2	2	3	1	1	3	3	2	1	2	1	1	5	8	22	20
1987	2	2	52	1	2	2	1	2	1	3	3	2	2	2	2	1	5	7	19	18
1988	2	2	56	3	3	1	3	2	1	1	3	1	2	2	2	2	8	6	22	19
1989	2	2	31	5	2	2	1	2	1	3	3	3	3	2	1	2	8	5	20	26
1990	2	2	37	3	1	2	3	2	2	1	1	1	1	2	1	2	8	6	22	25
1991	2	2	29	5	1	2	3	1	2	3	2	1	1	2	1	2	8	6	24	23
1992	2	2	40	5	1	2	3	2	2	1	2	1	1	2	1	2	8	4	22	26
1993	2	2	26	2	1	2	1	2	2	3	2	2	2	1	1	2	8	6	25	24
1994	2	2	45	5	1	2	3	2	2	4	3	2	1	2	1	2	8	6	22	27
1995	2	2	45	3	1	1	3	1	2	2	2	2	2	2	1	1	8	6	26	24
1996	2	2	54	5	1	3	3	2	1	2	2	2	2	2	1	1	8	6	22	24
1997	2	2	47	5	1	3	3	1	1	2	2	2	1	2	1	1	4	7	26	25
1998	2	2	49	3	1	2	1	2	1	2	2	2	1	2	1	1	5	6	25	20
1999	2	2	50	5	1	2	3	2	1	4	3	2	2	1	1	1	5	6	24	21
2000	2	2	48	5	2	2	3	1	1	2	2	2	2	2	1	1	5	5	28	23
2001	2	2	27	5	2	2	3	2	1	2	2	2	1	2	1	1	5	4	24	23
2002	2	2	43	3	2	2	3	2	1	1	2	1	1	2	1	1	5	3	23	22
2003	2	2	36	4	2	2	1	2	1	3	2	2	1	2	1	2	5	6	26	20
2004	2	2	52	4	2	2	3	1	1	1	2	2	1	2	1	1	7	6	24	21
2005	2	2	17	3	1	2	3	2	1	3	3	3	1	2	1	1	5	5	22	17
2006	2	2	23	4	2	2	3	2	1	3	3	2	2	2	1	1	5	6	21	16
2007	2	2	48	5	2	2	3	2	1	3	3	2	2	2	1	1	5	6	23	17
2008	2	2	41	4	2	2	1	2	1	2	2	2	2	2	1	1	5	7	22	23
2009	2	1	47	3	2	3	3	1	1	2	2	2	1	2	1	1	5	6	21	22
2010	2	1	52	4	2	1	3	2	1	2	2	2	1	2	1	2	4	6	27	23
2011	2	1	17	4	1	1	3	2	1	2	2	2	1	2	1	1	5	7	26	22
2012	2	1	23	3	2	1	3	2	2	2	2	2	2	2	1	1	6	7	21	18
2013	2	1	55	5	2	2	1	2	2	4	3	2	2	2	1	1	6	6	16	20
2014	2	1	41	3	2	2	3	1	2	3	2	2	2	1	1	1	6	7	28	21
2015	2	1	47	3	2	2	3	2	2	2	2	2	2	2	1	1	6	4	25	22
2016	2	1	25	3	1	2	3	2	2	2	2	2	2	2	1	1	6	6	22	24
2017	2	1	55	5	2	2	3	1	2	2	2	2	2	2	1	1	5	6	19	23
2018	2	1	53	3	2	2	1	2	2	1	2	1	1	2	1	1	5	6	24	20
2019	2	1	51	3	2	2	3	1	1	3	2	3	3	2	1	1	5	4	23	20
2020	2	1	50	5	2	2	3	2	1	3	3	2	2	2	1	1	4	6	28	22
2021	2	1	55	3	2	5	3	2	1	3	3	2	2	1	1	2	5	4	26	21
2022	2	1	26	3	2	5	3	2	1	3	3	3	2	2	1	2	5	3	18	23
2023	2	1	12	5	1	5	1	1	1	3	3	2	2	2	1	1	5	3	28	25
2024	2	1	28	3	1	5	3	2	1	3	3	3	3	2	1	1	5	3	24	19
2025	2	1	29	3	1	2	3	2	1	1	1	1	1	2	1	1	5	3	26	20
2026	2	1	31	3	1	1	3	2	3	2	2	2	1	2	1	1	7	3	23	24
2027	2	1	28	2	2	2	3	2	4	1	2	1	2	2	1	2	5	3	26	22
2028	2	1	24	2	1	2	3	1	3	2	2	2	2	2	1	2	7	2	25	28
2029	2	1	48	2	2	1	1	2	3	1	2	1	2	2	1	2	7	2	27	23
2030	2	1	27	4	3	2	3	2	2	2	2	2	2	2	1	2	7	2	26	21
2031	2	1	43	3	3	2	3	2	2	3	2	3	3	1	1	2	7	2	24	22
2032	2	1	36	3	2	2	3	2	2	3	2	3	3	2	1	1	7	6	23	23
2033	2	1	52	5	2	1	3	1	2	4	3	2	3	2	1	1	7	7	23	23
2034	2	1	47	3	2	1	1	2	2	4	3	2	2	2	1	1	5	6	22	21
2035	2	1	23	4	1	5	3	2	1	1	1	1	2	2	2	1	5	6	24	19
2036	2	1	48	2	3	5	3	2	1	3	2	2	2	2	2	2	5	6	23	22
2037	2	1	41	4	3	2	1	1	1	3	2	3	3	2	1	1	5	6	29	21
